# Supplementary material for: Screens in aging-relevant human ALS-motor neurons identify MAP4Ks as therapeutic targets for the disease
Source: Cell Death Dis. 2024 Jan 4;15(1):4. doi: 10.1038/s41419-023-06395-7 (PMC10766628; doi:10.1038/s41419-023-06395-7)
Supplement: Supplementary file 3 — Table S2 [file 41419_2023_6395_MOESM3_ESM.xlsx]

## Sheet: Sheet1
Rack Number	Catalog No.	Product Name	Plate Location	Relative survival
L1700-01	S1001	ABT-263 (Navitoclax)	1a1	-44.1082
L1700-01	S1002	ABT-737	1b1	-42.8203
L1700-01	S1003	Linifanib (ABT-869)	1c1	17.7077
L1700-01	S1004	Veliparib (ABT-888)	1d1	5.47328
L1700-01	S1005	Axitinib	1e1	-4.18545
L1700-01	S1006	Saracatinib (AZD0530)	1f1	-33.1616
L1700-01	S1007	FG-4592	1g1	15.132
L1700-01	S1008	Selumetinib (AZD6244)	1h1	-13.2003
L1700-01	S1010	Nintedanib (BIBF 1120)	1a2	-32.5177
L1700-01	S1011	Afatinib (BIBW2992)	1b2	-37.0251
L1700-01	S1012	BMS-536924	1c2	-43.4643
L1700-01	S1013	Bortezomib (PS-341)	1d2	-43.4643
L1700-01	S1014	Bosutinib (SKI-606)	1e2	-33.8055
L1700-01	S1017	Cediranib (AZD2171)	1f2	-28.6542
L1700-01	S1018	Dovitinib (TKI-258, CHIR-258)	1g2	-44.7521
L1700-01	S1020	PD184352 (CI-1040)	1h2	-22.859
L1700-01	S1021	Dasatinib	1a3	-35.0934
L1700-01	S1022	Ridaforolimus (Deforolimus, MK-8669)	1b3	-17.7077
L1700-01	S1023	Erlotinib HCl (OSI-744)	1c3	-20.9272
L1700-01	S1025	Gefitinib (ZD1839)	1d3	-18.9955
L1700-01	S1026	Imatinib Mesylate (STI571)	1e3	34.4495
L1700-01	S1028	Lapatinib (GW-572016) Ditosylate	1f3	-6.11719
L1700-01	S1029	Lenalidomide (CC-5013)	1g3	-4.18545
L1700-01	S1030	Panobinostat (LBH589)	1h3	-42.8203
L1700-01	S1032	Motesanib Diphosphate (AMG-706)	1a4	35.0934
L1700-01	S1033	Nilotinib (AMN-107)	1b4	-29.2981
L1700-01	S1034	NVP-AEW541	1c4	-44.1082
L1700-01	S1035	Pazopanib HCl (GW786034 HCl)	1d4	8.69285
L1700-01	S1036	PD0325901	1e4	-14.4881
L1700-01	S1038	PI-103	1f4	-39.6008
L1700-01	S1039	Rapamycin (Sirolimus)	1g4	-9.33677
L1700-01	S1040	Sorafenib Tosylate	1h4	10.6246
L1700-01	S1041	STF-62247	1a5	20.9272
L1700-01	S1042	Sunitinib Malate	1b5	-38.9569
L1700-01	S1043	Tandutinib (MLN518)	1c5	11.9124
L1700-01	S1044	Temsirolimus (CCI-779, NSC 683864)	1d5	-27.3664
L1700-01	S1045	Trichostatin A (TSA)	1e5	-42.8203
L1700-01	S1046	Vandetanib (ZD6474)	1f5	-33.1616
L1700-01	S1047	Vorinostat (SAHA, MK0683)	1g5	-42.8203
L1700-01	S1048	VX-680 (Tozasertib, MK-0457)	1h5	-15.132
L1700-01	S1049	Y-27632 2HCl	1a6	-2.2537
L1700-01	S1052	Elesclomol (STA-4783)	1b6	-42.8203
L1700-01	S1053	Entinostat (MS-275)	1c6	-40.2447
L1700-01	S1055	Enzastaurin (LY317615)	1d6	87.8944
L1700-01	S1056	AC480 (BMS-599626)	1e6	15.7759
L1700-01	S1057	Obatoclax Mesylate (GX15-070)	1f6	-44.7521
L1700-01	S1060	Olaparib (AZD2281, Ku-0059436)	1g6	5.47328
L1700-01	S1061	Nutlin-3	1h6	-42.1764
L1700-01	S1064	Masitinib (AB1010)	1a7	-40.8886
L1700-01	S1065	GDC-0941	1b7	-24.7907
L1700-01	S1066	SL-327	1c7	33.8055
L1700-01	S1067	SB431542	1d7	8.04894
L1700-01	S1068	Crizotinib (PF-02341066)	1e7	-36.3812
L1700-01	S1069	AUY922 (NVP-AUY922)	1f7	2.89762
L1700-01	S1070	PHA-665752	1g7	8.04894
L1700-01	S1071	HA14-1	1h7	33.8055
L1700-01	S1072	ZSTK474	1a8	-42.1764
L1700-01	S1075	SB216763	1b8	-20.9272
L1700-01	S1076	SB203580	1c8	34.4495
L1700-01	S1077	SB202190 (FHPI)	1d8	0.965873
L1700-01	S1078	MK-2206 2HCl	1e8	-36.3812
L1700-01	S1080	SU11274	1f8	-13.8442
L1700-01	S1082	Vismodegib (GDC-0449)	1g8	1.60979
L1700-01	S1084	Brivanib (BMS-540215)	1h8	22.2151
L1700-01	S1085	Belinostat (PXD101)	1a9	-35.7373
L1700-01	S1087	Iniparib (BSI-201)	1b9	5.47328
L1700-01	S1088	NVP-ADW742	1c9	-40.8886
L1700-01	S1089	Refametinib (RDEA119, Bay 86-9766)	1d9	-11.9124
L1700-01	S1090	PCI-24781 (Abexinostat)	1e9	-44.7521
L1700-01	S1091	OSI-906 (Linsitinib)	1f9	-41.5325
L1700-01	S1092	KU-55933 (ATM Kinase Inhibitor)	1g9	13.8442
L1700-01	S1093	GSK1904529A	1h9	16.4198
L1700-01	S1094	PF-04217903	1a10	11.2685
L1700-01	S1095	LAQ824 (Dacinostat)	1b10	-44.1082
L1700-01	S1096	Quisinostat (JNJ-26481585)	1c10	-44.1082
L1700-01	S1097	BTZ043 Racemate	1d10	-3.54153
L1700-01	S1098	Rucaparib (AG-014699,PF-01367338)	1e10	1.60979
L1700-01	S1100	MLN8054	1f10	-13.2003
L1700-01	S1101	Vatalanib (PTK787) 2HCl	1g10	-7.40502
L1700-01	S1102	U0126-EtOH	1h10	-0.965873
L1700-01	S1103	ZM 447439	1a11	34.4495
L1700-01	S1104	GDC-0879	1b11	22.2151
L1700-01	S1105	LY294002	1c11	0.321958
L1700-01	S1106	OSU-03012 (AR-12)	1d11	-32.5177
L1700-01	S1107	Danusertib (PHA-739358)	1e11	-30.586
L1700-01	S1109	BI 2536	1f11	-29.942
L1700-01	S1110	Varespladib (LY315920)	1g11	-0.321958
L1700-01	S1111	Foretinib (GSK1363089)	1h11	-40.8886
L1700-02	S1112	SGX-523	2a1	-12.1649
L1700-02	S1113	GSK690693	2b1	-58.0764
L1700-02	S1114	JNJ-38877605	2c1	4.25603
L1700-02	S1115	Odanacatib (MK-0822)	2d1	3.25067
L1700-02	S1116	Palbociclib (PD-0332991) HCl	2e1	-22.5536
L1700-02	S1117	Triciribine	2f1	-58.4115
L1700-02	S1118	XL147	2g1	-13.5054
L1700-02	S1119	Cabozantinib (XL184, BMS-907351)	2h1	33.7466
L1700-02	S1120	Everolimus (RAD001)	2a2	-42.996
L1700-02	S1121	TW-37	2b2	-18.8673
L1700-02	S1122	Mocetinostat (MGCD0103)	2c2	-61.0925
L1700-02	S1124	BMS-754807	2d2	-63.4383
L1700-02	S1129	SRT1720	2e2	-65.7842
L1700-02	S1130	YM155 (Sepantronium Bromide)	2f2	-65.7842
L1700-02	S1132	INO-1001	2g2	2.24531
L1700-02	S1133	Alisertib (MLN8237)	2h2	-24.5643
L1700-02	S1134	AT9283	2a3	80.6635
L1700-02	S1137	Malotilate	2b3	4.59115
L1700-02	S1138	Brivanib Alaninate (BMS-582664)	2c3	17.996
L1700-02	S1139	ADL5859 HCl	2d3	22.3525
L1700-02	S1140	Andarine	2e3	11.6287
L1700-02	S1141	17-AAG (Tanespimycin)	2f3	-65.1139
L1700-02	S1142	17-DMAG (Alvespimycin) HCl	2g3	-66.4544
L1700-02	S1143	AG-490 (Tyrphostin B42)	2h3	9.28284
L1700-02	S1144	Ivacaftor (VX-770)	2a4	-6.80295
L1700-02	S1145	SNS-032 (BMS-387032)	2b4	-38.9745
L1700-02	S1147	Barasertib (AZD1152-HQPA)	2c4	11.6287
L1700-02	S1148	Docetaxel	2d4	-24.2292
L1700-02	S1150	Paclitaxel	2e4	-20.2078
L1700-02	S1152	PLX-4720	2f4	-13.5054
L1700-02	S1153	Roscovitine (Seliciclib,CYC202)	2g4	6.60188
L1700-02	S1154	SNS-314 Mesylate	2h4	33.7466
L1700-02	S1155	S3I-201	2a5	-8.14343
L1700-02	S1156	Capecitabine	2b5	7.60724
L1700-02	S1157	CEP-18770 (Delanzomib)	2c5	-64.4437
L1700-02	S1158	MK-8245	2d5	-10.1542
L1700-02	S1159	Ganetespib (STA-9090)	2e5	-65.1139
L1700-02	S1162	PA-824	2f5	12.2989
L1700-02	S1163	AT13387	2g5	-65.1139
L1700-02	S1164	Lenvatinib (E7080)	2h5	2.24531
L1700-02	S1165	ABT-751 (E7010)	2a6	-49.3633
L1700-02	S1166	Cisplatin	2b6	4.25603
L1700-02	S1167	CP-724714	2c6	24.0282
L1700-02	S1168	Valproic acid sodium salt (Sodium valproate)	2d6	2.24531
L1700-02	S1169	TGX-221	2e6	7.27212
L1700-02	S1170	WZ3146	2f6	-64.4437
L1700-02	S1171	CYC116	2g6	-24.2292
L1700-02	S1172	JNJ-26854165 (Serdemetan)	2h6	-61.4276
L1700-02	S1173	WZ4002	2a7	-61.0925
L1700-02	S1174	MK-2866 (GTx-024)	2b7	3.58579
L1700-02	S1175	BIIB021	2c7	-65.7842
L1700-02	S1177	PD98059	2d7	-2.7815
L1700-02	S1178	Regorafenib (BAY 73-4506)	2e7	6.26676
L1700-02	S1179	WZ8040	2f7	-65.4491
L1700-02	S1180	XAV-939	2g7	5.59651
L1700-02	S1181	ENMD-2076	2h7	-56.0657
L1700-02	S1183	Danoprevir (ITMN-191)	2a8	-3.11662
L1700-02	S1185	Ritonavir	2b8	12.2989
L1700-02	S1186	BIBR 1532	2c8	8.94772
L1700-02	S1188	Anastrozole	2d8	16.3204
L1700-02	S1189	Aprepitant	2e8	27.0442
L1700-02	S1190	Bicalutamide	2f8	11.9638
L1700-02	S1191	Fulvestrant	2g8	27.3794
L1700-02	S1192	Raltitrexed	2h8	-2.44638
L1700-02	S1193	Thalidomide	2a9	-4.12198
L1700-02	S1194	CUDC-101	2b9	-65.7842
L1700-02	S1195	TAK-700 (Orteronel)	2c9	12.634
L1700-02	S1196	Exemestane	2d9	-0.100536
L1700-02	S1197	Finasteride	2e9	11.6287
L1700-02	S1198	Irinotecan	2f9	28.3847
L1700-02	S1199	Cladribine	2g9	-54.7252
L1700-02	S1200	Decitabine	2h9	-23.8941
L1700-02	S1201	Dimesna	2a10	-2.7815
L1700-02	S1202	Dutasteride	2b10	9.28284
L1700-02	S1204	Melatonin	2c10	6.60188
L1700-02	S1205	PIK-75	2d10	-46.3472
L1700-02	S1206	Bisoprolol fumarate	2e10	24.6984
L1700-02	S1207	Tivozanib (AV-951)	2f10	18.6662
L1700-02	S1208	Doxorubicin (Adriamycin)	2g10	-63.1032
L1700-02	S1209	Fluorouracil (5-Fluoracil, 5-FU)	2h10	-38.6394
L1700-02	S1210	Methotrexate	2a11	-6.46783
L1700-02	S1212	Bendamustine HCl	2b11	-26.2399
L1700-02	S1213	Nelarabine	2c11	7.60724
L1700-02	S1214	Bleomycin Sulfate	2d11	-28.5858
L1700-02	S1216	PFI-1 (PF-6405761)	2e11	34.752
L1700-02	S1218	Clofarabine	2f11	-53.7198
L1700-02	S1219	YM201636	2g11	-29.5912
L1700-02	S1220	OSI-930	2h11	-15.181
L1700-03	S1221	Dacarbazine	3a1	-15.2336
L1700-03	S1222	Dexrazoxane HCl (ICRF-187, ADR-529)	3b1	6.75304
L1700-03	S1223	Epirubicin HCl	3c1	-30.5457
L1700-03	S1224	Oxaliplatin	3d1	-7.38123
L1700-03	S1225	Etoposide	3e1	-23.4786
L1700-03	S1226	KU-0063794	3f1	-21.9081
L1700-03	S1227	Raloxifene HCl	3g1	-0.314095
L1700-03	S1228	Idarubicin HCl	3h1	-30.9384
L1700-03	S1229	Fludarabine Phosphate	3a2	-9.34433
L1700-03	S1231	Topotecan HCl	3b2	-24.2638
L1700-03	S1233	2-Methoxyestradiol (2-MeOE2)	3c2	-14.0558
L1700-03	S1234	AG-1024	3d2	4.78995
L1700-03	S1235	Letrozole	3e2	7.14566
L1700-03	S1237	Temozolomide	3f2	5.96781
L1700-03	S1241	Vincristine	3g2	-18.7672
L1700-03	S1243	Agomelatine	3h2	-6.98861
L1700-03	S1244	Amuvatinib (MP-470)	3a3	-16.4115
L1700-03	S1247	Leflunomide	3b3	-8.16647
L1700-03	S1248	Vinblastine	3c3	-25.4417
L1700-03	S1249	JNJ-7706621	3d3	9.10876
L1700-03	S1250	Enzalutamide (MDV3100)	3e3	7.14566
L1700-03	S1251	Dienogest	3f3	2.04162
L1700-03	S1252	Entecavir Hydrate	3g3	-23.086
L1700-03	S1255	Nepafenac	3h3	13.8202
L1700-03	S1256	Rufinamide	3a4	4.78995
L1700-03	S1257	Posaconazole	3b4	10.6792
L1700-03	S1258	Prasugrel	3c4	-8.55909
L1700-03	S1259	Ramelteon	3d4	-5.41814
L1700-03	S1260	Cinacalcet HCl	3e4	-19.5524
L1700-03	S1261	Celecoxib	3f4	14.6054
L1700-03	S1262	Avagacestat (BMS-708163)	3g4	-11.7
L1700-03	S1264	PD173074	3h4	-29.7605
L1700-03	S1266	WYE-354	3a5	-25.8343
L1700-03	S1267	Vemurafenib (PLX4032, RG7204)	3b5	-9.73695
L1700-03	S1271	Acarbose	3c5	-3.45505
L1700-03	S1274	BX-795	3d5	62.1123
L1700-03	S1275	BX-912	3e5	37.3773
L1700-03	S1276	Adapalene	3f5	15.3907
L1700-03	S1278	Altretamine	3g5	5.96781
L1700-03	S1280	Amisulpride	3h5	8.32352
L1700-03	S1281	Aniracetam	3a6	8.71614
L1700-03	S1282	Artemisinin	3b6	1.25638
L1700-03	S1283	Asenapine	3c6	-0.314095
L1700-03	S1284	Benazepril HCl	3d6	10.6792
L1700-03	S1285	Biperiden HCl	3e6	9.10876
L1700-03	S1286	Budesonide	3f6	11.0718
L1700-03	S1287	Bumetanide	3g6	3.21947
L1700-03	S1288	Camptothecin	3h6	-25.4417
L1700-03	S1289	Carmofur	3a7	-12.4853
L1700-03	S1291	Cetirizine DiHCl	3b7	11.0718
L1700-03	S1293	Cilnidipine	3c7	4.78995
L1700-03	S1294	Cilostazol	3d7	0.471143
L1700-03	S1297	Epothilone A	3e7	-13.2705
L1700-03	S1299	Floxuridine	3f7	-8.55909
L1700-03	S1300	FT-207 (NSC 148958)	3g7	0.0785238
L1700-03	S1302	Ifosfamide	3h7	5.18257
L1700-03	S1304	Megestrol Acetate	3a8	-11.7
L1700-03	S1305	Mercaptopurine (6-MP)	3b8	8.71614
L1700-03	S1312	Streptozotocin (STZ)	3c8	16.1759
L1700-03	S1315	Ki16425	3d8	5.57519
L1700-03	S1319	Costunolide	3e8	-22.3007
L1700-03	S1322	Dexamethasone (DHAP)	3f8	23.243
L1700-03	S1324	Doxazosin Mesylate	3g8	7.14566
L1700-03	S1326	Edaravone	3h8	-3.84766
L1700-03	S1328	Etodolac	3a9	-8.16647
L1700-03	S1329	Etomidate	3b9	-1.88457
L1700-03	S1330	Felbamate	3c9	-10.5222
L1700-03	S1331	Fluconazole	3d9	2.82686
L1700-03	S1332	Flumazenil	3e9	-10.5222
L1700-03	S1333	Fluoxetine HCl	3f9	0.863761
L1700-03	S1334	Flupirtine maleate	3g9	5.57519
L1700-03	S1336	Fluvoxamine maleate	3h9	-6.596
L1700-03	S1342	Genistein	3a10	9.10876
L1700-03	S1343	Ginkgolide B	3b10	12.2497
L1700-03	S1344	Glimepiride	3c10	0.0785238
L1700-03	S1351	Ivermectin	3d10	-31.331
L1700-03	S1352	TG100-115	3e10	2.43424
L1700-03	S1353	Ketoconazole	3f10	12.2497
L1700-03	S1354	Lansoprazole	3g10	0.863761
L1700-03	S1356	Levetiracetam	3h10	-1.09933
L1700-03	S1357	Lidocaine	3a11	-8.95171
L1700-03	S1358	Loratadine	3b11	4.39733
L1700-03	S1359	Losartan Potassium (DuP 753)	3c11	2.82686
L1700-03	S1360	GSK1059615	3d11	-28.9753
L1700-03	S1361	MGCD-265	3e11	22.4578
L1700-03	S1362	Rigosertib (ON-01910)	3f11	-22.3007
L1700-03	S1363	Ki8751	3g11	-5.02552
L1700-03	S1364	Epothilone B (EPO906, Patupilone)	3h11	-20.7303
L1700-04	S1366	BMS-707035	4a1	-0.560345
L1700-04	S1367	Amonafide	4b1	-19.0948
L1700-04	S1368	Acitretin	4c1	-0.12931
L1700-04	S1374	Doripenem Hydrate	4d1	15.819
L1700-04	S1376	Gestodene	4e1	12.3707
L1700-04	S1377	Drospirenone	4f1	14.5259
L1700-04	S1378	Ruxolitinib (INCB018424)	4g1	6.33621
L1700-04	S1379	Isotretinoin	4h1	-6.16379
L1700-04	S1380	Lopinavir	4a2	8.06034
L1700-04	S1381	Meropenem	4b2	12.8017
L1700-04	S1382	Mianserin HCl	4c2	12.8017
L1700-04	S1385	Mosapride Citrate	4d2	5.0431
L1700-04	S1386	Nafamostat Mesylate	4e2	16.25
L1700-04	S1387	Naftopidil DiHCl	4f2	6.76724
L1700-04	S1389	Omeprazole	4g2	6.33621
L1700-04	S1390	Ondansetron HCl	4h2	0.732759
L1700-04	S1391	Oxcarbazepine	4a3	-17.8017
L1700-04	S1392	Pelitinib (EKB-569)	4b3	-0.991379
L1700-04	S1393	Pirarubicin	4c3	-26.4224
L1700-04	S1394	Pizotifen Malate	4d3	-2.28448
L1700-04	S1396	Resveratrol	4e3	-8.31897
L1700-04	S1397	Rocuronium Bromide	4f3	6.76724
L1700-04	S1398	Stavudine (d4T)	4g3	8.06034
L1700-04	S1400	Tenofovir Disoproxil Fumarate	4h3	-26.8534
L1700-04	S1403	Tigecycline	4a4	-12.6293
L1700-04	S1404	Trilostane	4b4	11.5086
L1700-04	S1405	Vecuronium Bromide	4c4	-4.87069
L1700-04	S1407	Bimatoprost	4d4	6.33621
L1700-04	S1408	Linezolid	4e4	1.16379
L1700-04	S1409	Alfuzosin HCl	4f4	18.4052
L1700-04	S1415	Clopidogrel	4g4	-5.73276
L1700-04	S1422	Droxinostat	4h4	-3.14655
L1700-04	S1425	Ranolazine 2HCl	4a5	8.06034
L1700-04	S1426	Repaglinide	4b5	12.3707
L1700-04	S1430	Rolipram	4c5	21.8534
L1700-04	S1431	Sildenafil Citrate	4d5	5.0431
L1700-04	S1432	Sumatriptan Succinate	4e5	11.0776
L1700-04	S1436	Tianeptine sodium	4f5	9.35345
L1700-04	S1437	Tizanidine HCl	4g5	1.16379
L1700-04	S1438	Topiramate	4h5	-2.71552
L1700-04	S1439	Tranilast	4a6	13.2328
L1700-04	S1441	Venlafaxine	4b6	15.819
L1700-04	S1442	Voriconazole	4c6	11.9397
L1700-04	S1443	Zileuton	4d6	16.25
L1700-04	S1444	Ziprasidone HCl	4e6	39.5259
L1700-04	S1445	Zonisamide	4f6	1.16379
L1700-04	S1450	Nanchangmycin	4g6	-29.4397
L1700-04	S1451	Aurora A Inhibitor I	4h6	-13.4914
L1700-04	S1452	Ispinesib (SB-715992)	4a7	-25.1293
L1700-04	S1453	Tipifarnib	4b7	-14.7845
L1700-04	S1454	PHA-680632	4c7	-7.88793
L1700-04	S1455	Cilomilast	4d7	24.8707
L1700-04	S1456	Zibotentan (ZD4054)	4e7	13.6638
L1700-04	S1457	Atazanavir Sulfate	4f7	8.92241
L1700-04	S1458	VX-745	4g7	6.76724
L1700-04	S1459	Thiazovivin	4h7	-6.59483
L1700-04	S1460	SP600125	4a8	-10.0431
L1700-04	S1462	AZD6482	4b8	-10.9052
L1700-04	S1465	Moxifloxacin HCl	4c8	9.78448
L1700-04	S1466	Calcitriol	4d8	11.9397
L1700-04	S1467	Doxercalciferol	4e8	8.06034
L1700-04	S1468	Alfacalcidol	4f8	-7.88793
L1700-04	S1469	Calcifediol	4g8	25.3017
L1700-04	S1470	TSU-68 (SU6668, Orantinib)	4h8	-6.59483
L1700-04	S1472	Safinamide Mesylate	4a9	-8.75
L1700-04	S1474	GSK429286A	4b9	9.78448
L1700-04	S1475	Pimasertib (AS-703026)	4c9	-12.1983
L1700-04	S1476	SB525334	4d9	-8.75
L1700-04	S1478	Oligomycin A	4e9	-16.5086
L1700-04	S1480	VX-222 (VCH-222, Lomibuvir)	4f9	18.8362
L1700-04	S1481	Zosuquidar (LY335979) 3HCl	4g9	31.7672
L1700-04	S1482	Daclatasvir (BMS-790052)	4h9	4.18103
L1700-04	S1483	Iloperidone	4a10	-4.87069
L1700-04	S1484	MC1568	4b10	-9.18103
L1700-04	S1485	HMN-214	4c10	-12.6293
L1700-04	S1486	AEE788 (NVP-AEE788)	4d10	-7.02586
L1700-04	S1487	PHA-793887	4e10	-19.0948
L1700-04	S1488	Naratriptan	4f10	13.2328
L1700-04	S1489	PIK-93	4g10	-21.25
L1700-04	S1490	Ponatinib (AP24534)	4h10	-26.8534
L1700-04	S1494	LY2228820	4a11	9.35345
L1700-04	S1497	Pralatrexate	4b11	2.4569
L1700-04	S1500	Betamethasone	4c11	23.1466
L1700-04	S1501	Mycophenolate Mofetil	4d11	16.681
L1700-04	S1502	Cephalexin	4e11	20.5603
L1700-04	S1504	Dyphylline	4f11	10.6466
L1700-04	S1505	Aztreonam	4g11	1.59483
L1700-04	S1508	Alprostadil	4h11	-7.4569
L1700-05	S1512	Tadalafil	5a1	-5.86114
L1700-05	S1514	Cyclosporine	5b1	-32.9125
L1700-05	S1515	Pracinostat (SB939)	5c1	-37.4211
L1700-05	S1517	Natamycin	5d1	-7.66456
L1700-05	S1519	CCT129202	5e1	-29.7565
L1700-05	S1523	SAR245409 (XL765)	5f1	-12.624
L1700-05	S1524	AT7519	5g1	-14.4274
L1700-05	S1525	MK-1775	5h1	-8.56628
L1700-05	S1526	Quizartinib (AC220)	5a2	-29.3057
L1700-05	S1528	LY2811376	5b2	-3.156
L1700-05	S1529	Hesperadin	5c2	-35.1668
L1700-05	S1530	BIX 02188	5d2	1.80343
L1700-05	S1531	BIX 02189	5e2	-17.5834
L1700-05	S1532	AZD7762	5f2	-33.3634
L1700-05	S1533	R406 (free base)	5g2	-27.5023
L1700-05	S1534	Org 27569	5h2	-5.86114
L1700-05	S1536	CP-673451	5a3	-9.91885
L1700-05	S1537	DMXAA (Vadimezan)	5b3	4.95942
L1700-05	S1538	Telaprevir (VX-950)	5c3	-9.91885
L1700-05	S1540	Saxagliptin	5d3	-9.01713
L1700-05	S1541	EX 527 (Selisistat)	5e3	3.60685
L1700-05	S1544	AM1241	5f3	7.21371
L1700-05	S1545	SB408124	5g3	-6.31199
L1700-05	S1547	Febuxostat	5h3	1.80343
L1700-05	S1548	Dapagliflozin	5a4	-1.80343
L1700-05	S1549	Nebivolol	5b4	-9.46799
L1700-05	S1550	Pimobendan	5c4	-0.901713
L1700-05	S1555	AZD8055	5d4	-32.0108
L1700-05	S1556	PHT-427	5e4	-7.66456
L1700-05	S1557	KRN 633	5f4	15.78
L1700-05	S1558	AT7867	5g4	-32.9125
L1700-05	S1561	BMS-777607	5h4	-2.70514
L1700-05	S1565	VX-809 (Lumacaftor)	5a5	8.11542
L1700-05	S1567	Pomalidomide	5b5	-2.70514
L1700-05	S1568	PD318088	5c5	-15.78
L1700-05	S1569	Tazarotene	5d5	13.9766
L1700-05	S1570	KU-60019	5e5	51.8485
L1700-05	S1572	BS-181 HCl	5f5	2.70514
L1700-05	S1573	Fasudil (HA-1077) HCl	5g5	-0.901713
L1700-05	S1574	BIRB 796 (Doramapimod)	5h5	8.56628
L1700-05	S1575	RO4929097	5a6	-2.25428
L1700-05	S1576	Sulfasalazine	5b6	9.46799
L1700-05	S1577	Tie2 kinase inhibitor	5c6	2.70514
L1700-05	S1578	Candesartan	5d6	9.01713
L1700-05	S1582	H 89 2HCl	5e6	5.41028
L1700-05	S1590	TWS119	5f6	-1.35257
L1700-05	S1593	Apixaban	5g6	7.66456
L1700-05	S1594	Semagacestat (LY450139)	5h6	-3.156
L1700-05	S1601	Reserpine	5a7	6.31199
L1700-05	S1603	Furosemide	5b7	-2.25428
L1700-05	S1604	Olmesartan Medoxomil	5c7	6.76285
L1700-05	S1605	Cefdinir	5d7	1.80343
L1700-05	S1606	Clotrimazole	5e7	-0.901713
L1700-05	S1607	Rizatriptan Benzoate	5f7	6.31199
L1700-05	S1608	Pyridostigmine Bromide	5g7	-8.11542
L1700-05	S1609	Methimazole	5h7	-14.4274
L1700-05	S1610	Metolazone	5a8	-1.80343
L1700-05	S1611	Cefoperazone	5b8	5.41028
L1700-05	S1613	Silodosin	5c8	3.156
L1700-05	S1614	Riluzole	5d8	0.901713
L1700-05	S1615	Risperidone	5e8	-0.901713
L1700-05	S1618	Sulfameter	5f8	4.95942
L1700-05	S1619	Prilocaine	5g8	-1.35257
L1700-05	S1620	Darunavir Ethanolate	5h8	9.46799
L1700-05	S1622	Prednisone	5a9	5.41028
L1700-05	S1623	Acetylcysteine	5b9	-1.80343
L1700-05	S1625	Ethinyl Estradiol	5c9	-6.31199
L1700-05	S1626	Naproxen	5d9	8.11542
L1700-05	S1627	Nitazoxanide	5e9	8.56628
L1700-05	S1628	Triamcinolone Acetonide	5f9	31.56
L1700-05	S1629	Orlistat	5g9	0.450857
L1700-05	S1630	Allopurinol	5h9	-11.2714
L1700-05	S1631	Allopurinol Sodium	5a10	5.86114
L1700-05	S1633	Zafirlukast	5b10	13.9766
L1700-05	S1635	Erythromycin	5c10	4.50857
L1700-05	S1636	Amphotericin B	5d10	3.60685
L1700-05	S1638	Ibuprofen	5e10	9.91885
L1700-05	S1639	Amprenavir	5f10	8.56628
L1700-05	S1640	Albendazole	5g10	-18.936
L1700-05	S1641	Chlorothiazide	5h10	-5.41028
L1700-05	S1643	Ursodiol	5a11	0.901713
L1700-05	S1644	Nitrofural	5b11	-11.7223
L1700-05	S1645	Ketoprofen	5c11	-1.35257
L1700-05	S1646	Ketorolac	5d11	-8.11542
L1700-05	S1647	Adenosine	5e11	9.91885
L1700-05	S1649	Zolmitriptan	5f11	6.31199
L1700-05	S1651	Telbivudine	5g11	9.91885
L1700-05	S1652	Monobenzone	5h11	-21.6411
L1700-06	S1653	Tretinoin	6a1	-16.3679
L1700-06	S1654	Phenylbutazone	6b1	14.0296
L1700-06	S1655	Ezetimibe	6c1	3.11769
L1700-06	S1657	Enalaprilat Dihydrate	6d1	20.265
L1700-06	S1658	Dofetilide	6e1	14.0296
L1700-06	S1662	Isradipine	6f1	14.809
L1700-06	S1665	Estrone	6g1	-1.55885
L1700-06	S1666	Flucytosine	6h1	14.0296
L1700-06	S1667	Trichlormethiazide	6a2	-17.9267
L1700-06	S1669	Loteprednol etabonate	6b2	1.55885
L1700-06	S1671	（6-）ε-​Aminocaproic acid	6c2	7.79423
L1700-06	S1672	Aminoglutethimide	6d2	4.67654
L1700-06	S1673	Aminophylline	6e2	-9.35308
L1700-06	S1675	Lubiprostone	6f2	-3.89712
L1700-06	S1676	Amorolfine HCl	6g2	-10.9119
L1700-06	S1677	Chloramphenicol	6h2	-0.779423
L1700-06	S1679	Flurbiprofen	6a3	10.1325
L1700-06	S1680	Disulfiram	6b3	-24.1621
L1700-06	S1681	Mesalamine	6c3	33.5152
L1700-06	S1683	Ipratropium Bromide	6d3	17.9267
L1700-06	S1685	Sulfanilamide	6e3	3.11769
L1700-06	S1689	Meprednisone	6f3	21.0444
L1700-06	S1691	Praziquantel	6g3	37.4123
L1700-06	S1692	Busulfan	6h3	6.23539
L1700-06	S1693	Carbamazepine	6a4	12.4708
L1700-06	S1696	Hydrocortisone	6b4	46.7654
L1700-06	S1701	Desonide	6c4	17.1473
L1700-06	S1702	Didanosine	6d4	14.0296
L1700-06	S1703	Divalproex Sodium	6e4	-2.33827
L1700-06	S1704	Emtricitabine	6f4	31.9564
L1700-06	S1705	Progesterone	6g4	-10.1325
L1700-06	S1706	Lamivudine	6h4	39.7506
L1700-06	S1708	Hydrochlorothiazide	6a5	-5.45596
L1700-06	S1709	Estradiol	6b5	26.5004
L1700-06	S1712	Deferasirox	6c5	25.721
L1700-06	S1713	Piroxicam	6d5	24.1621
L1700-06	S1714	Gemcitabine	6e5	-22.6033
L1700-06	S1715	Glipizide	6f5	37.4123
L1700-06	S1716	Glyburide	6g5	4.67654
L1700-06	S1718	Adefovir Dipivoxil	6h5	-45.986
L1700-06	S1719	Zalcitabine	6a6	12.4708
L1700-06	S1721	Azathioprine	6b6	-17.1473
L1700-06	S1723	Indomethacin	6c6	13.2502
L1700-06	S1725	Terbinafine	6d6	24.9415
L1700-06	S1727	Levonorgestrel	6e6	16.3679
L1700-06	S1729	Gemfibrozil	6f6	3.89712
L1700-06	S1730	Indapamide	6g6	0
L1700-06	S1732	Mitotane	6h6	16.3679
L1700-06	S1733	Methylprednisolone	6a7	14.809
L1700-06	S1734	Meloxicam	6b7	26.5004
L1700-06	S1735	Mesna	6c7	42.8683
L1700-06	S1736	Methocarbamol	6d7	17.9267
L1700-06	S1737	Prednisolone	6e7	37.4123
L1700-06	S1738	Telmisartan	6f7	26.5004
L1700-06	S1739	Thiabendazole	6g7	0
L1700-06	S1740	Guaifenesin	6h7	16.3679
L1700-06	S1741	Rifabutin	6a8	5.45596
L1700-06	S1742	Nevirapine	6b8	40.53
L1700-06	S1744	Nicotinic Acid	6c8	24.1621
L1700-06	S1747	Nimodipine	6d8	9.35308
L1700-06	S1748	Nisoldipine	6e8	23.3827
L1700-06	S1756	Enoxacin	6f8	7.01481
L1700-06	S1759	Pitavastatin Calcium	6g8	-22.6033
L1700-06	S1760	Rifapentine	6h8	23.3827
L1700-06	S1761	Suprofen	6a9	18.7062
L1700-06	S1762	Pyrazinamide	6b9	11.6913
L1700-06	S1763	Quetiapine Fumarate	6c9	19.4856
L1700-06	S1764	Rifampin	6d9	25.721
L1700-06	S1767	Beta Carotene	6e9	3.11769
L1700-06	S1768	Cefditoren Pivoxil	6f9	8.57366
L1700-06	S1770	Sulfadiazine	6g9	29.6181
L1700-06	S1771	Chlorprothixene	6h9	-3.89712
L1700-06	S1773	Oxytetracycline (Terramycin)	6a10	14.809
L1700-06	S1776	Toremifene Citrate	6b10	-15.5885
L1700-06	S1777	Ethionamide	6c10	20.265
L1700-06	S1778	Trifluridine	6d10	28.8387
L1700-06	S1782	Azacitidine	6e10	21.0444
L1700-06	S1784	Vidarabine	6f10	10.1325
L1700-06	S1787	Teniposide	6g10	-11.6913
L1700-06	S1790	Rifaximin	6h10	5.45596
L1700-06	S1792	Simvastatin	6a11	-4.67654
L1700-06	S1793	Ramipril	6b11	1.55885
L1700-06	S1794	Fenofibrate	6c11	19.4856
L1700-06	S1799	Ranolazine	6d11	15.5885
L1700-06	S1801	Ranitidine	6e11	27.2798
L1700-06	S1802	Acadesine	6f11	-2.33827
L1700-06	S1805	Acetylcholine Chloride	6g11	3.11769
L1700-06	S1806	Acipimox	6h11	-15.5885
L1700-07	S1807	Aciclovir	7a1	-0.545331
L1700-07	S1808	Nifedipine	7b1	4.22631
L1700-07	S1811	Amiloride HCl	7c1	5.58964
L1700-07	S1816	Chlorpheniramine Maleate	7d1	21.2679
L1700-07	S1823	Fenoprofen Calcium	7e1	12.4063
L1700-07	S1825	Erdosteine	7f1	-2.59032
L1700-07	S1828	Proparacaine HCl	7g1	14.4513
L1700-07	S1829	Pranlukast	7h1	6.2713
L1700-07	S1830	Oxfendazole	7a2	-5.99864
L1700-07	S1831	Carvedilol	7b2	25.3579
L1700-07	S1832	Atracurium Besylate	7c2	-11.4519
L1700-07	S1833	Butoconazole nitrate	7d2	8.31629
L1700-07	S1835	Azithromycin	7e2	-4.63531
L1700-07	S1836	Albendazole Oxide	7f2	18.5412
L1700-07	S1839	Chloroxine	7g2	10.3613
L1700-07	S1840	Lomustine	7h2	30.1295
L1700-07	S1843	Chenodeoxycholic Acid	7a3	5.58964
L1700-07	S1845	Cimetidine	7b3	8.31629
L1700-07	S1847	Clemastine Fumarate	7c3	-17.5869
L1700-07	S1848	Curcumin	7d3	21.2679
L1700-07	S1849	Daidzein	7e3	2.18132
L1700-07	S1854	Bifonazole	7f3	13.7696
L1700-07	S1855	Pefloxacin Mesylate	7g3	8.99796
L1700-07	S1856	Metoprolol Tartrate	7h3	23.9945
L1700-07	S1859	Diethylstilbestrol	7a4	39.6728
L1700-07	S1865	Diltiazem HCl	7b4	-4.63531
L1700-07	S1866	Diphenhydramine HCl	7c4	21.9496
L1700-07	S1869	Dapoxetine HCl	7d4	-10.0886
L1700-07	S1876	Valaciclovir HCl	7e4	14.4513
L1700-07	S1878	Ganciclovir	7f4	2.86299
L1700-07	S1880	Roxatidine Acetate HCl	7g4	0.817996
L1700-07	S1881	Protionamide	7h4	29.4479
L1700-07	S1883	Idoxuridine	7a5	28.0845
L1700-07	S1884	Sparfloxacin	7b5	26.7212
L1700-07	S1885	Felodipine	7c5	38.9911
L1700-07	S1888	Deflazacort	7d5	51.2611
L1700-07	S1889	Mitoxantrone	7e5	-43.4901
L1700-07	S1890	Nizatidine	7f5	23.3129
L1700-07	S1891	Carbidopa	7g5	-0.545331
L1700-07	S1894	Valsartan	7h5	35.5828
L1700-07	S1895	Dipyridamole	7a6	28.0845
L1700-07	S1896	Hydroxyurea	7b6	22.6312
L1700-07	S1897	Potassium Iodide	7c6	-7.36196
L1700-07	S1898	Tropisetron	7d6	1.49966
L1700-07	S1899	Nicotinamide (Vitamin B3)	7e6	9.67962
L1700-07	S1902	Vitamin B12	7f6	2.86299
L1700-07	S1903	Diclofenac Sodium	7g6	5.58964
L1700-07	S1904	Avobenzone	7h6	3.54465
L1700-07	S1905	Amlodipine	7a7	-8.04363
L1700-07	S1907	Metronidazole	7b7	4.90798
L1700-07	S1908	Flutamide	7c7	2.86299
L1700-07	S1909	Fluvastatin Sodium	7d7	1.49966
L1700-07	S1910	Tioconazole	7e7	2.86299
L1700-07	S1913	Tropicamide	7f7	35.5828
L1700-07	S1914	Pregnenolone	7g7	23.9945
L1700-07	S1915	Sulfamethoxazole	7h7	4.22631
L1700-07	S1916	Sulfisoxazole	7a8	24.6762
L1700-07	S1917	Crystal Violet	7b8	-40.0818
L1700-07	S1920	Haloperidol	7c8	15.1329
L1700-07	S1921	Phenindione	7d8	17.1779
L1700-07	S1928	Alibendol	7e8	17.8596
L1700-07	S1929	Irsogladine	7f8	24.6762
L1700-07	S1933	Triamcinolone	7g8	4.90798
L1700-07	S1934	Nystatin (Fungicidin)	7h8	33.5378
L1700-07	S1937	Isoniazid	7a9	23.9945
L1700-07	S1940	Levofloxacin	7b9	28.0845
L1700-07	S1941	Enalapril Maleate	7c9	21.9496
L1700-07	S1949	Menadione	7d9	-12.1336
L1700-07	S1952	Methoxsalen	7e9	-7.36196
L1700-07	S1956	Miconazole Nitrate	7f9	4.90798
L1700-07	S1957	Sulfamethizole	7g9	3.54465
L1700-07	S1958	Sulbactam	7h9	-0.545331
L1700-07	S1959	Tolfenamic Acid	7a10	13.0879
L1700-07	S1960	Pranoprofen	7b10	13.0879
L1700-07	S1962	Sulphadimethoxine	7c10	22.6312
L1700-07	S1964	Rimantadine	7d10	-6.6803
L1700-07	S1965	Primidone	7e10	13.0879
L1700-07	S1969	Nefiracetam	7f10	6.95297
L1700-07	S1971	Nicorandil	7g10	16.4963
L1700-07	S1972	Tamoxifen Citrate	7h10	25.3579
L1700-07	S1973	Cyclocytidine HCl	7a11	-5.31697
L1700-07	S1974	Meglumine	7b11	17.8596
L1700-07	S1975	Aripiprazole	7c11	6.95297
L1700-07	S1978	Methscopolamine	7d11	-16.2236
L1700-07	S1979	Amiodarone HCl	7e11	-48.2618
L1700-07	S1983	Adenine HCl	7f11	0.817996
L1700-07	S1987	Mometasone furoate	7g11	8.31629
L1700-07	S1988	Propylthiouracil	7h11	-7.36196
L1700-08	S1992	Fluticasone propionate	8a1	-11.9604
L1700-08	S1994	Lacidipine	8b1	-6.56475
L1700-08	S2001	Elvitegravir (GS-9137, JTK-303)	8c1	0.629496
L1700-08	S2003	Maraviroc	8d1	14.1187
L1700-08	S2005	Raltegravir (MK-0518)	8e1	-19.1547
L1700-08	S2006	Pyrimethamine	8f1	-40.7374
L1700-08	S2007	Sulindac	8g1	-29.946
L1700-08	S2012	PCI-34051	8h1	-5.66547
L1700-08	S2013	PF-573228	8a2	40.1978
L1700-08	S2014	BMS-265246	8b2	-31.7446
L1700-08	S2015	Suplatast Tosylate	8c2	6.92446
L1700-08	S2016	Mirtazapine	8d2	6.02518
L1700-08	S2017	Benidipine HCl	8e2	25.8094
L1700-08	S2020	Formoterol Hemifumarate	8f2	21.3129
L1700-08	S2021	Chlormezanone	8g2	-7.46403
L1700-08	S2024	Ketotifen Fumarate	8h2	-26.3489
L1700-08	S2025	Urapidil HCl	8a3	19.5144
L1700-08	S2026	Ginkgolide A	8b3	61.7806
L1700-08	S2028	Diclazuril	8c3	-2.06835
L1700-08	S2029	Uridine	8d3	-2.06835
L1700-08	S2030	Flunarizine 2HCl	8e3	6.02518
L1700-08	S2031	Fenticonazole Nitrate	8f3	53.6871
L1700-08	S2032	Rebamipide	8g3	14.1187
L1700-08	S2035	Epalrestat	8h3	-12.8597
L1700-08	S2036	Aspartame	8a4	32.1043
L1700-08	S2037	Candesartan Cilexetil	8b4	4.22662
L1700-08	S2038	Phentolamine Mesylate	8c4	3.32734
L1700-08	S2040	Nimesulide	8d4	6.02518
L1700-08	S2041	Dyclonine HCl	8e4	-15.5576
L1700-08	S2042	Cyproterone Acetate	8f4	44.6942
L1700-08	S2043	Memantine HCl	8g4	19.5144
L1700-08	S2044	Cyproheptadine HCl	8h4	-2.96763
L1700-08	S2045	Doxifluridine	8a5	23.1115
L1700-08	S2046	Pioglitazone HCl	8b5	9.6223
L1700-08	S2047	Lornoxicam	8c5	-11.9604
L1700-08	S2051	Captopril	8d5	6.02518
L1700-08	S2053	Cytidine	8e5	-2.96763
L1700-08	S2054	Orphenadrine Citrate	8f5	-17.3561
L1700-08	S2055	Gimeracil	8g5	27.6079
L1700-08	S2058	Tolnaftate	8h5	17.7158
L1700-08	S2059	Terazosin HCl	8a6	13.2194
L1700-08	S2060	Bromhexine HCl	8b6	-3.86691
L1700-08	S2061	Lovastatin	8c6	-13.759
L1700-08	S2062	Tiopronin	8d6	18.6151
L1700-08	S2064	Balofloxacin	8e6	-2.06835
L1700-08	S2065	Lafutidine	8f6	18.6151
L1700-08	S2066	Moxonidine	8g6	-1.16906
L1700-08	S2067	Ozagrel HCl	8h6	-3.86691
L1700-08	S2069	Argatroban	8a7	-8.36331
L1700-08	S2074	Mecarbinate	8b7	-14.6583
L1700-08	S2077	Atorvastatin Calcium	8c7	-16.4568
L1700-08	S2078	Famotidine	8d7	-2.96763
L1700-08	S2079	Moexipril HCl	8e7	-10.1619
L1700-08	S2080	Clevidipine Butyrate	8f7	2.42806
L1700-08	S2081	Cilazapril Monohydrate	8g7	6.92446
L1700-08	S2082	Adiphenine HCl	8h7	-13.759
L1700-08	S2084	Duloxetine HCl	8a8	-10.1619
L1700-08	S2085	Trimebutine	8b8	-10.1619
L1700-08	S2086	Ivabradine HCl	8c8	8.72302
L1700-08	S2087	Rivastigmine Tartrate	8d8	-26.3489
L1700-08	S2091	Betaxolol	8e8	11.4209
L1700-08	S2092	Detomidine HCl	8f8	23.1115
L1700-08	S2096	Almotriptan Malate	8g8	15.018
L1700-08	S2097	Ambrisentan	8h8	-0.269784
L1700-08	S2098	Bexarotene	8a9	11.4209
L1700-08	S2099	Temocapril HCl	8b9	-10.1619
L1700-08	S2101	Gabexate Mesylate	8c9	15.018
L1700-08	S2102	Rasagiline Mesylate	8d9	-2.06835
L1700-08	S2103	Naltrexone HCl	8e9	-27.2482
L1700-08	S2104	Levosulpiride	8f9	7.82374
L1700-08	S2108	Flunixin Meglumin	8g9	-2.06835
L1700-08	S2109	Imidapril HCl	8h9	-20.9532
L1700-08	S2113	Cisatracurium Besylate	8a10	-20.054
L1700-08	S2114	Dronedarone HCl	8b10	-66.8165
L1700-08	S2116	Conivaptan HCl	8c10	15.018
L1700-08	S2118	Ibutilide Fumarate	8d10	10.5216
L1700-08	S2119	Probucol	8e10	-64.1187
L1700-08	S2120	Arbidol HCl	8f10	-26.3489
L1700-08	S2121	Licofelone	8g10	5.1259
L1700-08	S2123	Dextrose	8h10	-6.56475
L1700-08	S2124	Xylose	8a11	11.4209
L1700-08	S2125	Mestranol	8b11	32.1043
L1700-08	S2126	Naftopidil	8c11	-1.16906
L1700-08	S2127	S- (+)-Rolipram	8d11	20.4137
L1700-08	S2128	Bazedoxifene HCl	8e11	-54.2266
L1700-08	S2130	Atropine	8f11	2.42806
L1700-08	S2131	Roflumilast	8g11	12.3201
L1700-08	S2134	AZD8330	8h11	-58.723
L1700-09	S2149	GSK1292263	9a1	15.8906
L1700-09	S2151	LDE225 (NVP-LDE225,Erismodegib)	9b1	29.1944
L1700-09	S2153	CGS 21680 HCl	9c1	9.23873
L1700-09	S2154	Dabigatran Etexilate	9d1	-0.369549
L1700-09	S2155	LY2608204	9e1	-41.02
L1700-09	S2156	LY2886721	9f1	-2.58684
L1700-09	S2158	KW-2449	9g1	-6.28234
L1700-09	S2159	Tebipenem Pivoxil	9h1	-4.06504
L1700-09	S2160	Almorexant HCl	9a2	18.847
L1700-09	S2161	RAF265 (CHIR-265)	9b2	-8.49963
L1700-09	S2162	AZD1480	9c2	-43.2373
L1700-09	S2163	PF-4708671	9d2	1.10865
L1700-09	S2168	PD128907 HCl	9e2	3.32594
L1700-09	S2169	Rosuvastatin Calcium	9f2	21.8034
L1700-09	S2170	Givinostat (ITF2357)	9g2	-49.15
L1700-09	S2173	Telotristat Etiprate (LX 1606 Hippurate)	9h2	3.32594
L1700-09	S2177	Dichlorphenamide	9a3	12.9342
L1700-09	S2178	AG-14361	9b3	10.7169
L1700-09	S2179	LY2784544	9c3	-4.80414
L1700-09	S2180	MLN2238	9d3	-48.4109
L1700-09	S2181	MLN9708	9e3	-48.4109
L1700-09	S2182	SB743921	9f3	-36.5854
L1700-09	S2185	AST-1306	9g3	-49.8891
L1700-09	S2186	SB505124	9h3	-18.1079
L1700-09	S2187	Avasimibe	9a4	27.7162
L1700-09	S2192	AZD8931 (Sapitinib)	9b4	-14.4124
L1700-09	S2193	GSK461364	9c4	-5.54324
L1700-09	S2194	R406	9d4	-32.1508
L1700-09	S2195	CYT997 (Lexibulin)	9e4	-13.6733
L1700-09	S2198	SGI-1776 free base	9f4	-38.8027
L1700-09	S2199	Aliskiren Hemifumarate	9g4	9.97783
L1700-09	S2201	BMS-794833	9h4	87.5831
L1700-09	S2202	NVP-BHG712	9a5	-4.06504
L1700-09	S2205	OSI-420	9b5	-7.76053
L1700-09	S2207	PIK-293	9c5	26.238
L1700-09	S2208	Formestane	9d5	16.6297
L1700-09	S2214	AZ 960	9e5	-47.6718
L1700-09	S2215	DAPT (GSI-IX)	9f5	-5.54324
L1700-09	S2216	Mubritinib (TAK 165)	9g5	-9.97783
L1700-09	S2217	Irinotecan HCl Trihydrate	9h5	30.6726
L1700-09	S2218	PP242	9a6	-36.5854
L1700-09	S2219	CYT387	9b6	-15.1515
L1700-09	S2220	SB590885	9c6	-22.5425
L1700-09	S2221	Apatinib	9d6	24.7598
L1700-09	S2224	UK 383367	9e6	7.02143
L1700-09	S2225	TAME	9f6	13.6733
L1700-09	S2226	CAL-101 (Idelalisib, GS-1101)	9g6	-10.7169
L1700-09	S2227	PIK-294	9h6	20.3252
L1700-09	S2228	VX-765	9a7	7.76053
L1700-09	S2229	Eltrombopag	9b7	39.5418
L1700-09	S2230	LY2157299	9c7	25.4989
L1700-09	S2231	Telatinib	9d7	26.9771
L1700-09	S2232	Ketanserin	9e7	33.629
L1700-09	S2233	Esomeprazole Sodium	9f7	19.5861
L1700-09	S2235	Volasertib (BI 6727)	9g7	-41.7591
L1700-09	S2238	Palomid 529 (P529)	9h7	25.4989
L1700-09	S2239	Tubacin	9a8	7.76053
L1700-09	S2240	Fesoterodine Fumarate	9b8	8.49963
L1700-09	S2243	Degrasyn (WP1130)	9c8	-45.4545
L1700-09	S2244	AR-42	9d8	-44.7154
L1700-09	S2247	BKM120 (NVP-BKM120, Buparlisib)	9e8	-38.0636
L1700-09	S2248	CX-4945 (Silmitasertib)	9f8	-30.6726
L1700-09	S2250	(-)-Epigallocatechin Gallate	9g8	-21.8034
L1700-09	S2252	(+)-Usniacin	9h8	1.84775
L1700-09	S2253	3-Indolebutyric acid (IBA)	9a9	4.06504
L1700-09	S2256	4-Methylumbelliferone (4-MU)	9b9	32.8899
L1700-09	S2258	Esculin	9c9	25.4989
L1700-09	S2259	Aloe-emodin	9d9	23.2816
L1700-09	S2260	Laetrile	9e9	-4.80414
L1700-09	S2261	Andrographolide	9f9	-11.456
L1700-09	S2262	Apigenin	9g9	12.1951
L1700-09	S2263	Arbutin	9h9	1.84775
L1700-09	S2264	Artemether	9a10	7.02143
L1700-09	S2265	Artesunate	9b10	-8.49963
L1700-09	S2266	Asiatic Acid	9c10	30.6726
L1700-09	S2267	Azomycin	9d10	18.1079
L1700-09	S2268	Baicalein	9e10	15.8906
L1700-09	S2269	Baicalin	9f10	24.0207
L1700-09	S2270	Bergenin	9g10	-4.80414
L1700-09	S2271	Berberine HCl	9h10	10.7169
L1700-09	S2276	Bilobalide	9a11	11.456
L1700-09	S2277	Caffeic Acid	9b11	20.3252
L1700-09	S2280	Chlorogenic Acid	9c11	12.1951
L1700-09	S2281	Chrysin	9d11	24.7598
L1700-09	S2282	Cinchonidine	9e11	13.6733
L1700-09	S2285	Cryptotanshinone	9f11	-47.6718
L1700-09	S2286	Cyclosporin A	9g11	-20.3252
L1700-09	S2287	Cytisine	9h11	-13.6733
L1700-10	S2290	Dihydroartemisinin (DHA)	10a1	-38.7477
L1700-10	S2292	Diosmin	10b1	4.02976
L1700-10	S2293	DL-Carnitine HCl	10c1	-6.50961
L1700-10	S2295	Emodin	10d1	-11.4693
L1700-10	S2296	Enoxolone	10e1	-19.5288
L1700-10	S2298	Fisetin	10f1	22.0087
L1700-10	S2299	Formononetin	10g1	-10.2294
L1700-10	S2300	Ferulic Acid	10h1	-11.4693
L1700-10	S2302	Glycyrrhizic Acid	10a2	6.50961
L1700-10	S2303	Gossypol	10b2	7.12957
L1700-10	S2304	Gramine	10c2	1.54991
L1700-10	S2306	Gynostemma Extract	10d2	18.2889
L1700-10	S2308	Hesperetin	10e2	12.7092
L1700-10	S2309	Hesperidin	10f2	5.26968
L1700-10	S2310	Honokiol	10g2	-8.3695
L1700-10	S2311	Hyodeoxycholic acid (HDCA)	10h2	4.02976
L1700-10	S2312	Icariin	10a3	22.6286
L1700-10	S2313	Indole-3-carbinol	10b3	11.4693
L1700-10	S2314	Kaempferol	10c3	-6.50961
L1700-10	S2316	Kinetin	10d3	17.049
L1700-10	S2317	L-(+)-Rhamnose Monohydrate	10e3	6.50961
L1700-10	S2319	Limonin	10f3	23.8686
L1700-10	S2320	Luteolin	10g3	6.50961
L1700-10	S2321	Magnolol	10h3	-2.16987
L1700-10	S2322	(+)-Matrine	10a4	10.2294
L1700-10	S2323	Methyl-Hesperidin	10b4	-5.88965
L1700-10	S2325	Morin Hydrate	10c4	-4.02976
L1700-10	S2326	Myricetin	10d4	33.788
L1700-10	S2327	Myricitrin	10e4	-7.12957
L1700-10	S2328	Nalidixic acid	10f4	4.64972
L1700-10	S2329	Naringin	10g4	14.5691
L1700-10	S2332	Neohesperidin	10h4	6.50961
L1700-10	S2333	Nobiletin	10a5	8.3695
L1700-10	S2334	Oleanolic Acid	10b5	15.1891
L1700-10	S2335	Oridonin	10c5	-30.6882
L1700-10	S2336	Orotic acid (6-Carboxyuracil)	10d5	7.12957
L1700-10	S2337	Osthole	10e5	25.7285
L1700-10	S2338	Oxymatrine	10f5	7.74954
L1700-10	S2339	Paeonol	10g5	-5.26968
L1700-10	S2341	(-)-Parthenolide	10h5	-42.4675
L1700-10	S2342	Phloretin	10a6	20.7688
L1700-10	S2343	Phlorizin	10b6	22.6286
L1700-10	S2344	Piperine	10c6	23.8686
L1700-10	S2346	Puerarin	10d6	2.78983
L1700-10	S2347	Quercetin Dihydrate	10e6	15.1891
L1700-10	S2349	Rutaecarpine	10f6	33.168
L1700-10	S2350	Rutin	10g6	17.049
L1700-10	S2351	Salicin	10h6	-6.50961
L1700-10	S2354	Sclareol	10a7	6.50961
L1700-10	S2355	Sclareolide	10b7	25.1085
L1700-10	S2356	Shikimic Acid	10c7	15.8091
L1700-10	S2357	Silibinin	10d7	16.429
L1700-10	S2358	Silymarin	10e7	38.1277
L1700-10	S2359	Sinomenine	10f7	4.64972
L1700-10	S2362	Synephrine	10g7	-0.929944
L1700-10	S2363	Tangeretin	10h7	6.50961
L1700-10	S2364	Tanshinone I	10a8	-48.0471
L1700-10	S2365	Tanshinone IIA	10b8	-49.907
L1700-10	S2366	Taxifolin (Dihydroquercetin)	10c8	10.8493
L1700-10	S2367	Tetrahydropapaverine HCl	10d8	7.74954
L1700-10	S2369	Troxerutin	10e8	12.0893
L1700-10	S2370	Ursolic Acid	10f8	20.7688
L1700-10	S2371	Vanillylacetone	10g8	15.1891
L1700-10	S2372	Xanthone	10h8	7.12957
L1700-10	S2373	Yohimbine HCl	10a9	0.309981
L1700-10	S2374	5-hydroxytryptophan (5-HTP)	10b9	13.9492
L1700-10	S2375	Aloin	10c9	-1.54991
L1700-10	S2376	Ammonium Glycyrrhizinate	10d9	24.4885
L1700-10	S2377	Biochanin A	10e9	17.049
L1700-10	S2378	Butylscopolamine Bromide	10f9	26.9684
L1700-10	S2379	Dioscin	10g9	-51.7669
L1700-10	S2380	Diosmetin	10h9	29.4482
L1700-10	S2381	D-Mannitol	10a10	13.3292
L1700-10	S2383	Gastrodin	10b10	-2.78983
L1700-10	S2384	Hematoxylin	10c10	7.12957
L1700-10	S2385	Hordenine	10d10	15.8091
L1700-10	S2386	Indirubin	10e10	5.88965
L1700-10	S2387	Lappaconite HBr	10f10	1.54991
L1700-10	S2389	Naringin Dihydrochalcone	10g10	13.9492
L1700-10	S2390	Polydatin	10h10	-16.429
L1700-10	S2391	Quercetin	10a11	7.74954
L1700-10	S2392	Sesamin	10b11	13.9492
L1700-10	S2393	Sorbitol	10c11	7.74954
L1700-10	S2394	Naringenin	10d11	15.1891
L1700-10	S2395	Rheochrysidin	10e11	18.2889
L1700-10	S2396	Salidroside	10f11	9.60942
L1700-10	S2397	Palmatine chloride	10g11	7.74954
L1700-10	S2399	Dihydromyricetin	10h11	0.929944
L1700-11	S2401	Sodium Danshensu	11a1	-29.9183
L1700-11	S2403	Tetrandrine	11b1	-36.5999
L1700-11	S2404	Isoliquiritigenin	11c1	-29.9183
L1700-11	S2405	Sophocarpine	11d1	-8.38901
L1700-11	S2406	Chrysophanic Acid	11e1	3.48924
L1700-11	S2407	Curcumol	11f1	-13.5857
L1700-11	S2408	Cephalomannine	11g1	-18.7825
L1700-11	S2409	10-Deacetylbaccatin-III	11h1	-18.0401
L1700-11	S2410	Paeoniflorin	11a2	1.26206
L1700-11	S2411	Geniposide	11b2	-19.5249
L1700-11	S2412	Genipin	11c2	-14.3281
L1700-11	S2413	Geniposidic acid	11d2	7.94358
L1700-11	S2415	Astragaloside A	11e2	-14.3281
L1700-11	S2417	20-Hydroxyecdysone	11f2	1.26206
L1700-11	S2420	Aloperine	11g2	22.7914
L1700-11	S2422	Ipriflavone (Osteofix)	11h2	9.42836
L1700-11	S2425	Apocynin	11a3	-0.222717
L1700-11	S2437	Rotundine	11b3	13.1403
L1700-11	S2438	Synephrine HCl	11c3	19.0794
L1700-11	S2439	Guanosine	11d3	-16.5553
L1700-11	S2442	Inosine	11e3	9.42836
L1700-11	S2443	Tolbutamide	11f3	-4.67706
L1700-11	S2446	Levosimendan	11g3	16.8523
L1700-11	S2449	Forskolin	11h3	25.0186
L1700-11	S2450	Equol	11a4	4.97402
L1700-11	S2451	Amantadine HCl	11b4	15.3675
L1700-11	S2452	Amfebutamone HCl	11c4	-6.90423
L1700-11	S2453	Benserazide HCl	11d4	27.9881
L1700-11	S2454	Bupivacaine HCl	11e4	9.42836
L1700-11	S2455	Bethanechol chloride	11f4	-9.1314
L1700-11	S2456	Chlorpromazine HCl	11g4	-12.8434
L1700-11	S2457	Clindamycin HCl	11h4	7.94358
L1700-11	S2458	Clonidine HCl	11a5	-1.7075
L1700-11	S2459	Clozapine	11b5	7.94358
L1700-11	S2460	Pramipexole	11c5	4.97402
L1700-11	S2461	Domperidone	11d5	10.1707
L1700-11	S2466	Estriol	11e5	15.3675
L1700-11	S2467	Famciclovir	11f5	8.68597
L1700-11	S2468	Fenbendazole	11g5	-32.8879
L1700-11	S2470	Fluocinolone Acetonide	11h5	-2.44989
L1700-11	S2471	Gallamine Triethiodide	11a6	29.4729
L1700-11	S2473	Hexestrol	11b6	4.23163
L1700-11	S2475	Imatinib (STI571)	11c6	34.6696
L1700-11	S2476	Itraconazole	11d6	-18.7825
L1700-11	S2479	Lincomycin HCl	11e6	2.00445
L1700-11	S2480	Loperamide HCl	11f6	-13.5857
L1700-11	S2481	Manidipine	11g6	-29.9183
L1700-11	S2482	Manidipine 2HCl	11h6	-34.3727
L1700-11	S2484	Milrinone	11a7	19.0794
L1700-11	S2485	Mitoxantrone HCl	11b7	-61.8411
L1700-11	S2486	Moroxydine HCl	11c7	1.26206
L1700-11	S2487	Mycophenolic acid	11d7	-10.6162
L1700-11	S2489	Nateglinide	11e7	15.3675
L1700-11	S2491	Nitrendipine	11f7	5.71641
L1700-11	S2492	Novobiocin Sodium	11g7	-9.87379
L1700-11	S2493	Olanzapine	11h7	-6.90423
L1700-11	S2494	Olopatadine HCl	11a8	-5.41945
L1700-11	S2495	Oxymetazoline HCl	11b8	-5.41945
L1700-11	S2496	Ozagrel	11c8	17.5947
L1700-11	S2497	Pancuronium dibromide	11d8	-3.93467
L1700-11	S2498	D-Pantothenic acid	11e8	-1.7075
L1700-11	S2499	Phenoxybenzamine HCl	11f8	1.26206
L1700-11	S2500	Propafenone HCl	11g8	10.9131
L1700-11	S2502	Quinine HCl Dihydrate	11h8	-0.965108
L1700-11	S2503	Racecadotril	11a9	-9.87379
L1700-11	S2504	Ribavirin	11b9	-0.965108
L1700-11	S2506	Roxithromycin	11c9	0.519673
L1700-11	S2508	Scopolamine HBr	11d9	16.8523
L1700-11	S2509	Sotalol	11e9	4.97402
L1700-11	S2510	Spectinomycin HCl	11f9	-8.38901
L1700-11	S2512	Tenoxicam	11g9	-3.19228
L1700-11	S2515	Vardenafil HCl Trihydrate	11h9	6.4588
L1700-11	S2516	Xylazine HCl	11a10	-6.90423
L1700-11	S2517	Maprotiline HCl	11b10	-17.2977
L1700-11	S2519	Naphazoline HCl	11c10	21.3066
L1700-11	S2521	Epinephrine Bitartrate	11d10	-18.0401
L1700-11	S2522	L-Adrenaline	11e10	-18.0401
L1700-11	S2524	Phenytoin sodium	11f10	9.42836
L1700-11	S2525	Phenytoin	11g10	2.00445
L1700-11	S2526	Alizarin	11h10	7.20119
L1700-11	S2527	Methacycline HCl	11a11	-9.1314
L1700-11	S2528	Ciclopirox	11b11	-58.8716
L1700-11	S2529	Dopamine HCl	11c11	-23.2368
L1700-11	S2531	Asaraldehyde	11d11	11.6555
L1700-11	S2532	L-Ascorbyl 6-palmitate	11e11	-0.965108
L1700-11	S2533	Ritodrine HCl	11f11	2.74684
L1700-11	S2534	Isoconazole nitrate	11g11	4.23163
L1700-11	S2535	Econazole nitrate	11h11	-2.44989
L1700-12	S2536	Miconazole	12a1	3.22581
L1700-12	S2537	Secnidazole	12b1	-6.59187
L1700-12	S2538	Acetanilide	12c1	18.6536
L1700-12	S2541	Clomipramine HCl	12d1	-22.0196
L1700-12	S2542	Phenformin HCl	12e1	-2.38429
L1700-12	S2543	Ceftiofur HCl	12f1	-19.2146
L1700-12	S2545	Scopine	12g1	-13.6045
L1700-12	S2547	Tiotropium Bromide hydrate	12h1	-24.8247
L1700-12	S2548	Scopine HCl	12a2	1.82328
L1700-12	S2549	Trospium chloride	12b2	-15.007
L1700-12	S2550	Tolterodine tartrate	12c2	-12.202
L1700-12	S2551	Sulbactam sodium	12d2	3.22581
L1700-12	S2552	Azelastine HCl	12e2	-0.981767
L1700-12	S2553	5-Aminolevulinic acid HCl	12f2	3.22581
L1700-12	S2554	Daphnetin	12g2	18.6536
L1700-12	S2555	Clarithromycin	12h2	10.2384
L1700-12	S2556	Rosiglitazone	12a3	-5.18934
L1700-12	S2557	Terbinafine HCl	12b3	-16.4095
L1700-12	S2559	Cortisone acetate	12c3	25.6662
L1700-12	S2561	Clomifene citrate	12d3	-55.6802
L1700-12	S2564	Cloxacillin Sodium	12e3	6.03086
L1700-12	S2565	Amoxicillin Sodium	12f3	25.6662
L1700-12	S2566	Isoprenaline HCl	12g3	25.6662
L1700-12	S2567	Medroxyprogesterone acetate	12h3	3.22581
L1700-12	S2569	Phenylephrine HCl	12a4	13.0435
L1700-12	S2573	Tetracaine HCl	12b4	-7.99439
L1700-12	S2574	Tetracycline HCl	12c4	-5.18934
L1700-12	S2576	Xylometazoline HCl	12d4	11.641
L1700-12	S2577	Phenacetin	12e4	15.8485
L1700-12	S2579	Zidovudine	12f4	-13.6045
L1700-12	S2581	Quinapril HCl	12g4	-9.39691
L1700-12	S2583	Thiamphenicol	12h4	6.03086
L1700-12	S2584	Clobetasol propionate	12a5	1.82328
L1700-12	S2585	Brompheniramine hydrogen maleate	12b5	28.4712
L1700-12	S2586	Dimethyl Fumarate	12c5	-23.4222
L1700-12	S2589	Miglitol	12d5	36.8864
L1700-12	S2590	Pioglitazone	12e5	0.420757
L1700-12	S2593	Tolvaptan	12f5	24.2637
L1700-12	S2594	Pramiracetam	12g5	3.22581
L1700-12	S2596	Clindamycin palmitate HCl	12h5	0.420757
L1700-12	S2599	L-Thyroxine	12a6	14.446
L1700-12	S2601	Gliclazide	12b6	-0.981767
L1700-12	S2602	Acemetacin	12c6	-3.78682
L1700-12	S2603	Tioxolone	12d6	-7.99439
L1700-12	S2604	Dehydroepiandrosterone (DHEA)	12e6	18.6536
L1700-12	S2605	Idebenone	12f6	7.43338
L1700-12	S2606	Mifepristone	12g6	1.82328
L1700-12	S2607	Buflomedil HCl	12h6	7.43338
L1700-12	S2608	Fluocinonide	12a7	50.9116
L1700-12	S2610	Lonidamine	12b7	34.0813
L1700-12	S2612	Ribitol	12c7	7.43338
L1700-12	S2613	Clorsulon	12d7	-12.202
L1700-12	S2614	Arecoline	12e7	15.8485
L1700-12	S2615	Noradrenaline bitartrate monohydrate	12f7	28.4712
L1700-12	S2617	TAK-733	12g7	-20.6171
L1700-12	S2619	MG-132	12h7	-59.8878
L1700-12	S2620	GSK256066	12a8	62.1318
L1700-12	S2621	AZD5438	12b8	-9.39691
L1700-12	S2622	PP121	12c8	-52.8752
L1700-12	S2623	Omecamtiv mecarbil (CK-1827452)	12d8	41.094
L1700-12	S2624	OSI-027	12e8	-38.8499
L1700-12	S2625	Fostamatinib (R788)	12f8	-30.4348
L1700-12	S2626	LY2603618	12g8	13.0435
L1700-12	S2627	Tubastatin A HCl	12h8	3.22581
L1700-12	S2629	PNU-120596	12a9	31.2763
L1700-12	S2630	GW3965 HCl	12b9	56.5217
L1700-12	S2631	URB597	12c9	21.4586
L1700-12	S2632	BMS-378806	12d9	6.03086
L1700-12	S2633	NPS-2143	12e9	-12.202
L1700-12	S2634	DCC-2036 (Rebastinib)	12f9	-9.39691
L1700-12	S2635	CCT128930	12g9	-10.7994
L1700-12	S2636	A66	12h9	-37.4474
L1700-12	S2637	TAK-875	12a10	11.641
L1700-12	S2638	NU7441 (KU-57788)	12b10	7.43338
L1700-12	S2639	SNX-2112 (PF-04928473)	12c10	-57.0827
L1700-12	S2656	PF-04929113 (SNX-5422)	12d10	-59.8878
L1700-12	S2658	GSK2126458 (GSK458)	12e10	-48.6676
L1700-12	S2659	5-hydroxymethyl Tolterodine (PNU 200577, 5-HMT, 5-HM)	12f10	-2.38429
L1700-12	S2660	MK-0752	12g10	-5.18934
L1700-12	S2661	WYE-125132 (WYE-132)	12h10	-27.6297
L1700-12	S2662	ICG-001	12a11	-34.6424
L1700-12	S2663	WAY-100635 Maleate	12b11	31.2763
L1700-12	S2664	Clinofibrate	12c11	28.4712
L1700-12	S2665	Ciprofibrate	12d11	31.2763
L1700-12	S2666	PF-3845	12e11	0.420757
L1700-12	S2667	Dolutegravir (GSK1349572)	12f11	7.43338
L1700-12	S2670	A-674563	12g11	-19.2146
L1700-12	S2671	AS-252424	12h11	-29.0323
L1700-13	S2672	PF-00562271	13a1	-24.083
L1700-13	S2673	Trametinib (GSK1120212)	13b1	-17.1626
L1700-13	S2674	A922500	13c1	-4.70588
L1700-13	S2677	BRL-15572	13d1	11.2111
L1700-13	S2679	Flavopiridol HCl	13e1	-37.9239
L1700-13	S2680	Ibrutinib (PCI-32765)	13f1	-8.85813
L1700-13	S2681	AS-604850	13g1	-6.08997
L1700-13	S2682	CAY10505	13h1	-1.93772
L1700-13	S2683	CHIR-124	13a2	-37.2318
L1700-13	S2685	KW-2478	13b2	-42.0761
L1700-13	S2686	NVP-BSK805 2HCl	13c2	-35.8478
L1700-13	S2688	R547	13d2	-34.4637
L1700-13	S2689	WAY-600	13e2	-25.4671
L1700-13	S2690	ADX-47273	13f2	13.9792
L1700-13	S2691	BMY 7378	13g2	9.82699
L1700-13	S2692	TG101209	13h2	-33.7716
L1700-13	S2693	Resminostat	13a3	-14.3945
L1700-13	S2694	XL335	13b3	12.5952
L1700-13	S2696	GDC-0980 (RG7422)	13c3	-30.3114
L1700-13	S2697	A-769662	13d3	2.21453
L1700-13	S2698	RS-127445	13e3	12.5952
L1700-13	S2699	CH5132799	13f3	-36.5398
L1700-13	S2700	KX2-391	13g3	-20.6228
L1700-13	S2703	GSK1838705A	13h3	-42.0761
L1700-13	S2711	YO-01027	13a4	11.2111
L1700-13	S2713	Geldanamycin	13b4	-40.692
L1700-13	S2714	LY411575	13c4	4.29066
L1700-13	S2717	CP-91149	13d4	10.519
L1700-13	S2718	TAK-901	13e4	-36.5398
L1700-13	S2719	AMG-900	13f4	42.3529
L1700-13	S2720	ZM 336372	13g4	7.75087
L1700-13	S2721	Nilvadipine	13h4	22.2837
L1700-13	S2722	JTC-801	13a5	-42.0761
L1700-13	S2726	PH-797804	13b5	-42.7682
L1700-13	S2727	Dacomitinib (PF299804, PF299)	13c5	-41.3841
L1700-13	S2728	AG-1478 (Tyrphostin AG-1478)	13d5	-31.0035
L1700-13	S2729	SB415286	13e5	-0.553633
L1700-13	S2730	Crenolanib (CP-868596)	13f5	7.75087
L1700-13	S2731	AZ 3146	13g5	18.1315
L1700-13	S2735	MK-8776 (SCH 900776)	13h5	34.7405
L1700-13	S2736	TG101348 (SAR302503)	13a6	-40
L1700-13	S2738	PAC-1	13b6	-37.9239
L1700-13	S2742	PHA-767491	13c6	-32.3875
L1700-13	S2743	PF-04691502	13d6	-44.1522
L1700-13	S2744	CCT137690	13e6	-42.7682
L1700-13	S2746	AZ 628	13f6	23.6678
L1700-13	S2747	AMG-458	13g6	-4.01384
L1700-13	S2748	Anacetrapib (MK-0859)	13h6	-6.78201
L1700-13	S2749	BGT226 (NVP-BGT226)	13a7	-42.7682
L1700-13	S2750	GW788388	13b7	-32.3875
L1700-13	S2751	Milciclib (PHA-848125)	13c7	-37.9239
L1700-13	S2752	HER2-Inhibitor-1	13d7	-35.8478
L1700-13	S2755	Varlitinib	13e7	3.59862
L1700-13	S2758	Wortmannin	13f7	-23.391
L1700-13	S2759	CUDC-907	13g7	-42.0761
L1700-13	S2760	Canagliflozin	13h7	7.05882
L1700-13	S2761	NVP-BVU972	13a8	-17.8547
L1700-13	S2765	MK-2048	13b8	-41.3841
L1700-13	S2767	3-Methyladenine	13c8	-22.699
L1700-13	S2768	Dinaciclib (SCH727965)	13d8	-21.3149
L1700-13	S2769	Dovitinib (TKI-258) Dilactic Acid	13e8	4.9827
L1700-13	S2770	MK-5108 (VX-689)	13f8	-41.3841
L1700-13	S2772	Dalcetrapib (JTT-705, RO4607381)	13g8	-41.3841
L1700-13	S2773	SB705498	13h8	-17.1626
L1700-13	S2774	MK-2461	13a9	-26.8512
L1700-13	S2775	Nocodazole	13b9	-40.692
L1700-13	S2776	CPI-613	13c9	-20.6228
L1700-13	S2777	PF-5274857	13d9	-9.55017
L1700-13	S2778	GW842166X	13e9	17.4394
L1700-13	S2779	M344	13f9	-34.4637
L1700-13	S2780	I-BET151 (GSK1210151A)	13g9	-42.0761
L1700-13	S2781	RITA (NSC 652287)	13h9	-21.3149
L1700-13	S2782	GW4064	13a10	3.59862
L1700-13	S2783	AZD2014	13b10	-42.7682
L1700-13	S2784	TAK-285	13c10	-29.6194
L1700-13	S2785	A-803467	13d10	-2.62976
L1700-13	S2787	Laquinimod	13e10	9.82699
L1700-13	S2789	Tofacitinib (CP-690550,Tasocitinib)	13f10	28.5121
L1700-13	S2790	Istradefylline	13g10	-3.3218
L1700-13	S2791	Sotrastaurin	13h10	13.2872
L1700-13	S2792	Torcetrapib	13a11	-2.62976
L1700-13	S2794	Sofosbuvir (PSI-7977, GS-7977)	13b11	-9.55017
L1700-13	S2795	VU 0357121	13c11	-33.0796
L1700-13	S2796	WP1066	13d11	-43.4602
L1700-13	S2797	Lonafarnib	13e11	-33.0796
L1700-13	S2801	AZD4547	13f11	-42.0761
L1700-13	S2803	Galeterone	13g11	29.2042
L1700-13	S2804	Sirtinol	13h11	-9.55017
L1700-14	S2806	CEP-33779	14a1	-14.2591
L1700-14	S2807	Dabrafenib (GSK2118436)	14b1	-26.0384
L1700-14	S2808	GDC-0068	14c1	-43.3974
L1700-14	S2809	MPEP	14d1	-44.6373
L1700-14	S2811	INK 128 (MLN0128)	14e1	-39.6776
L1700-14	S2812	AT101	14f1	-22.9386
L1700-14	S2813	Ciproxifan	14g1	18.5989
L1700-14	S2814	BYL719	14h1	-30.9981
L1700-14	S2816	Tyrphostin AG 879	14a2	11.1593
L1700-14	S2817	Torin 2	14b2	-46.4972
L1700-14	S2818	CI994 (Tacedinaline)	14c2	-41.5375
L1700-14	S2819	AM251	14d2	-45.8772
L1700-14	S2820	TAE226 (NVP-TAE226)	14e2	-45.8772
L1700-14	S2821	RG108	14f2	-8.05952
L1700-14	S2822	OC000459	14g2	-12.3993
L1700-14	S2824	TPCA-1	14h2	-31.6181
L1700-14	S2825	ML133 HCl	14a3	6.19963
L1700-14	S2828	JNJ-1661010	14b3	-30.3782
L1700-14	S2830	Clindamycin	14c3	-37.1978
L1700-14	S2832	Epiandrosterone	14d3	-44.6373
L1700-14	S2840	ARN-509	14e3	-33.478
L1700-14	S2842	SAR131675	14f3	-8.05952
L1700-14	S2843	BI-D1870	14g3	34.7179
L1700-14	S2845	Semaxanib (SU5416)	14h3	0.619963
L1700-14	S2847	Cathepsin Inhibitor 1	14a4	8.67948
L1700-14	S2849	SB269970 HCl	14b4	-30.9981
L1700-14	S2851	Baricitinib (LY3009104, INCB028050)	14c4	-43.3974
L1700-14	S2852	BRL-54443	14d4	-40.9175
L1700-14	S2853	Carfilzomib (PR-171)	14e4	-45.2573
L1700-14	S2854	BML-190	14f4	-14.8791
L1700-14	S2855	MRS 2578	14g4	4.33974
L1700-14	S2856	SB271046	14h4	-5.57967
L1700-14	S2857	MK-801 (Dizocilpine)	14a5	3.71978
L1700-14	S2858	StemRegenin 1 (SR1)	14b5	-35.9578
L1700-14	S2859	Golvatinib (E7050)	14c5	-46.4972
L1700-14	S2860	IEM 1754 dihydrobroMide	14d5	-42.7774
L1700-14	S2861	CTEP (RO4956371)	14e5	-45.8772
L1700-14	S2862	VU 0364770	14f5	-15.4991
L1700-14	S2863	ML130 (Nodinitib-1)	14g5	19.8388
L1700-14	S2864	IMD 0354	14h5	-45.8772
L1700-14	S2865	VUF 10166	14a6	-40.9175
L1700-14	S2866	U-104	14b6	-39.0577
L1700-14	S2867	WHI-P154	14c6	-40.9175
L1700-14	S2868	Alogliptin	14d6	-25.4185
L1700-14	S2870	TG100713	14e6	-16.739
L1700-14	S2871	T0070907	14f6	-12.3993
L1700-14	S2872	GW5074	14g6	-27.2784
L1700-14	S2874	Camostat Mesilate	14h6	-17.359
L1700-14	S2875	Prucalopride	14a7	-43.3974
L1700-14	S2876	(-)-MK 801 Maleate	14b7	-33.478
L1700-14	S2882	IKK-16 (IKK Inhibitor VII)	14c7	-43.3974
L1700-14	S2883	4-Aminohippuric Acid	14d7	-29.7582
L1700-14	S2884	Acesulfame Potassium	14e7	-7.43955
L1700-14	S2885	A-205804	14f7	8.05952
L1700-14	S2886	PJ34	14g7	-26.6584
L1700-14	S2890	PF-562271	14h7	-25.4185
L1700-14	S2892	VU 0361737	14a8	-40.9175
L1700-14	S2894	SB742457	14b8	-26.0384
L1700-14	S2895	Tyrphostin 9	14c8	-40.2976
L1700-14	S2896	ZM 323881 HCl	14d8	-39.0577
L1700-14	S2897	ZM 306416	14e8	-21.6987
L1700-14	S2899	GNF-2	14f8	-11.1593
L1700-14	S2900	Cobicistat (GS-9350)	14g8	-4.33974
L1700-14	S2901	CCG 50014	14h8	-40.2976
L1700-14	S2902	S-Ruxolitinib (INCB018424)	14a9	-35.3379
L1700-14	S2903	Lumiracoxib	14b9	-38.4377
L1700-14	S2904	PF-477736	14c9	-44.0174
L1700-14	S2905	JNJ-7777120	14d9	-19.8388
L1700-14	S2906	Ki16198	14e9	-29.1383
L1700-14	S2907	Pirfenidone	14f9	-19.2188
L1700-14	S2910	Tempol	14g9	-10.5394
L1700-14	S2911	Go 6983	14h9	-17.9789
L1700-14	S2912	WZ811	14a10	-35.3379
L1700-14	S2913	BAY 11-7082	14b10	-40.2976
L1700-14	S2914	Dapivirine (TMC120)	14c10	-35.3379
L1700-14	S2915	GW9662	14d10	-30.9981
L1700-14	S2916	ML161	14e10	-34.7179
L1700-14	S2918	HC-030031	14f10	-18.5989
L1700-14	S2919	IOX2	14g10	-29.7582
L1700-14	S2921	PF-4981517	14h10	-14.8791
L1700-14	S2922	Icotinib	14a11	-39.0577
L1700-14	S2923	Salubrinal	14b11	-35.9578
L1700-14	S2924	CHIR-99021 (CT99021) HCl	14c11	-42.1575
L1700-14	S2925	Evacetrapib (LY2484595)	14d11	-34.098
L1700-14	S2927	Apoptosis Activator 2	14e11	-42.1575
L1700-14	S2928	TAK-715	14f11	-19.8388
L1700-14	S2929	Pifithrin-α (PFTα)	14g11	-19.8388
L1700-14	S2930	Pifithrin-μ	14h11	-27.2784
L1700-15	S3000	Carbazochrome sodium sulfonate (AC-17)	15a1	4.59016
L1700-15	S3001	Clevudine	15b1	12.2404
L1700-15	S3002	Rivaroxaban	15c1	-11.8033
L1700-15	S3005	Paroxetine HCl	15d1	-4.15301
L1700-15	S3007	Zanamivir	15e1	13.3333
L1700-15	S3008	Zaltoprofen	15f1	13.3333
L1700-15	S3012	Pazopanib	15g1	-17.2678
L1700-15	S3015	Amoxicillin	15h1	-5.2459
L1700-15	S3017	Aspirin	15a2	10.0546
L1700-15	S3018	Niflumic acid	15b2	4.59016
L1700-15	S3019	Ciclopirox ethanolamine	15c2	-38.0328
L1700-15	S3020	Romidepsin (FK228, Depsipeptide)	15d2	-44.5902
L1700-15	S3021	Rimonabant	15e2	-20.5464
L1700-15	S3022	Cabazitaxel	15f2	-21.6393
L1700-15	S3023	Bufexamac	15g2	17.7049
L1700-15	S3024	Lamotrigine	15h2	6.77596
L1700-15	S3025	PMSF	15a3	33.0055
L1700-15	S3026	Piceatannol	15b3	-1.96721
L1700-15	S3031	Linagliptin	15c3	-0.874317
L1700-15	S3032	Bindarit	15d3	-42.4044
L1700-15	S3033	Vildagliptin (LAF-237)	15e3	-6.3388
L1700-15	S3034	Sitaxentan sodium	15f3	-11.8033
L1700-15	S3035	Daunorubicin HCl	15g3	-41.3115
L1700-15	S3036	Pravastatin sodium	15h3	0.218579
L1700-15	S3037	Bepotastine Besilate	15a4	54.8634
L1700-15	S3038	Fosaprepitant dimeglumine salt	15b4	11.1475
L1700-15	S3042	Purmorphamine	15c4	-13.9891
L1700-15	S3043	Rofecoxib	15d4	-44.5902
L1700-15	S3045	Cinepazide maleate	15e4	29.7268
L1700-15	S3046	Azilsartan	15f4	-10.7104
L1700-15	S3047	Otilonium Bromide	15g4	-24.918
L1700-15	S3048	Solifenacin succinate	15h4	15.5191
L1700-15	S3051	Bosentan Hydrate	15a5	7.86885
L1700-15	S3052	Rupatadine Fumarate	15b5	29.7268
L1700-15	S3053	Azelnidipine	15c5	-28.1967
L1700-15	S3054	Alverine Citrate	15d5	-41.3115
L1700-15	S3057	Azilsartan Medoxomil	15e5	-1.96721
L1700-15	S3060	Medetomidine HCl	15f5	-5.2459
L1700-15	S3061	Epinephrine HCl	15g5	-11.8033
L1700-15	S3062	Diclofenac Potassium	15h5	-5.2459
L1700-15	S3063	Diclofenac Diethylamine	15a6	2.40437
L1700-15	S3064	Ambroxol HCl	15b6	-4.15301
L1700-15	S3066	Naloxone HCl	15c6	-4.15301
L1700-15	S3067	Chlorhexidine HCl	15d6	-32.5683
L1700-15	S3070	Piracetam	15e6	7.86885
L1700-15	S3071	Vanillin	15f6	-6.3388
L1700-15	S3073	Caspofungin Acetate	15g6	15.5191
L1700-15	S3075	Dexmedetomidine	15h6	13.3333
L1700-15	S3076	Foscarnet Sodium	15a7	11.1475
L1700-15	S3078	Beclomethasone dipropionate	15b7	23.1694
L1700-15	S3079	Atovaquone	15c7	20.9836
L1700-15	S3080	Etravirine (TMC125)	15d7	6.77596
L1700-15	S3081	Ulipristal	15e7	10.0546
L1700-15	S3083	Indacaterol Maleate	15f7	-0.874317
L1700-15	S3100	2-Thiouracil	15g7	-4.15301
L1700-15	S3104	Moguisteine	15h7	23.1694
L1700-15	S3105	Nadifloxacin	15a8	12.2404
L1700-15	S3106	Pidotimod	15b8	5.68306
L1700-15	S3113	Pyridoxine HCl	15c8	10.0546
L1700-15	S3114	Vitamin C	15d8	0.218579
L1700-15	S3116	Sulfathiazole	15e8	29.7268
L1700-15	S3117	Oxybutynin chloride	15f8	7.86885
L1700-15	S3121	Ornidazole	15g8	11.1475
L1700-15	S3129	Trimethoprim	15h8	27.541
L1700-15	S3130	Biotin (Vitamin B7)	15a9	-3.06011
L1700-15	S3132	Sulfamerazine	15b9	-4.15301
L1700-15	S3133	Sulfamethazine	15c9	14.4262
L1700-15	S3137	Sodium salicylate	15d9	2.40437
L1700-15	S3138	Methylthiouracil	15e9	25.3552
L1700-15	S3139	Methenamine	15f9	33.0055
L1700-15	S3140	Milnacipran HCl	15g9	25.3552
L1700-15	S3144	Darifenacin HBr	15h9	14.4262
L1700-15	S3146	Tripelennamine HCl	15a10	17.7049
L1700-15	S3147	Entacapone	15b10	20.9836
L1700-15	S3149	Estradiol valerate	15c10	14.4262
L1700-15	S3150	Articaine HCl	15d10	-1.96721
L1700-15	S3151	Gliquidone	15e10	31.9126
L1700-15	S3154	Butenafine HCl	15f10	19.8907
L1700-15	S3155	Mepivacaine HCl	15g10	6.77596
L1700-15	S3160	Ethynodiol diacetate	15h10	20.9836
L1700-15	S3161	Sertaconazole nitrate	15a11	6.77596
L1700-15	S3162	Tylosin tartrate	15b11	33.0055
L1700-15	S3163	Benztropine mesylate	15c11	3.49727
L1700-15	S3167	Altrenogest	15d11	8.96175
L1700-15	S3170	Ampicillin sodium	15e11	11.1475
L1700-15	S3172	Anagrelide HCl	15f11	31.9126
L1700-15	S3173	Antipyrine	15g11	16.612
L1700-15	S3175	Atomoxetine HCl	15h11	6.77596
L1700-16	S3176	Betahistine 2HCl	16a1	29.1017
L1700-16	S3178	Brinzolamide	16b1	29.8441
L1700-16	S3179	Carbenicillin disodium	16c1	6.0876
L1700-16	S3180	Eletriptan HBr	16d1	21.6778
L1700-16	S3181	Flumequine	16e1	12.0267
L1700-16	S3183	Amitriptyline HCl	16f1	28.3593
L1700-16	S3185	Adrenalone HCl	16g1	13.5115
L1700-16	S3186	Azatadine dimaleate	16h1	18.7082
L1700-16	S3188	(+,-)-Octopamine HCl	16a2	11.2843
L1700-16	S3189	Ropinirole HCl	16b2	5.34521
L1700-16	S3190	N6-methyladenosine (m6A)	16c2	31.3289
L1700-16	S3193	Ticarcillin sodium	16d2	35.7832
L1700-16	S3195	Azlocillin sodium salt	16e2	19.4506
L1700-16	S3196	Azacyclonol	16f2	20.9354
L1700-16	S3199	Reboxetine mesylate	16g2	20.9354
L1700-16	S3200	Triflusal	16h2	31.3289
L1700-16	S3201	Trifluoperazine 2HCl	16a3	17.9659
L1700-16	S3202	Catharanthine	16b3	33.5561
L1700-16	S3204	Meptazinol HCl	16c3	23.905
L1700-16	S3208	Fexofenadine HCl	16d3	18.7082
L1700-16	S3209	Amidopyrine	16e3	28.3593
L1700-16	S3212	Moclobemide (Ro 111163)	16f3	36.5256
L1700-16	S3600	Schisandrin B (Sch B)	16g3	35.0408
L1700-16	S3603	Betulinic acid	16h3	23.905
L1700-16	S3604	Triptolide (PG490)	16a4	-16.1841
L1700-16	S4000	Pergolide mesylate	16b4	15.7387
L1700-16	S4001	Cabozantinib malate (XL184)	16c4	39.4952
L1700-16	S4002	Sitagliptin phosphate monohydrate	16d4	17.9659
L1700-16	S4003	Lithocholic acid	16e4	21.6778
L1700-16	S4004	Ethambutol HCl	16f4	20.193
L1700-16	S4005	Doxycycline HCl	16g4	29.1017
L1700-16	S4007	Pentamidine	16h4	23.1626
L1700-16	S4009	Mirabegron	16a5	34.2984
L1700-16	S4010	Acebutolol HCl	16b5	37.268
L1700-16	S4011	Ampiroxicam	16c5	31.3289
L1700-16	S4012	Desloratadine	16d5	12.7691
L1700-16	S4014	Hyoscyamine	16e5	31.3289
L1700-16	S4015	Cyclamic acid	16f5	12.7691
L1700-16	S4016	Ouabain	16g5	-25.8352
L1700-16	S4017	Allylthiourea	16h5	29.1017
L1700-16	S4019	Avanafil	16a6	26.8745
L1700-16	S4020	Sodium Picosulfate	16b6	23.905
L1700-16	S4021	Tolcapone	16c6	14.9963
L1700-16	S4022	Probenecid	16d6	29.8441
L1700-16	S4023	Procaine HCl	16e6	9.79955
L1700-16	S4024	Homatropine Methylbromide	16f6	12.7691
L1700-16	S4025	Homatropine Bromide	16g6	6.0876
L1700-16	S4026	Hydroxyzine 2HCl	16h6	11.2843
L1700-16	S4027	Flavoxate HCl	16a7	5.34521
L1700-16	S4031	Aclidinium Bromide	16b7	37.268
L1700-16	S4034	Diphemanil Methylsulfate	16c7	35.7832
L1700-16	S4035	Vitamin D2	16d7	-8.76021
L1700-16	S4037	Doxapram HCl	16e7	12.7691
L1700-16	S4038	Dibucaine HCl	16f7	36.5256
L1700-16	S4039	Methazolamide	16g7	34.2984
L1700-16	S4040	Norethindrone	16h7	14.9963
L1700-16	S4041	Olsalazine Sodium	16a8	17.9659
L1700-16	S4042	Nafcillin Sodium	16b8	43.2071
L1700-16	S4043	Tetrahydrozoline HCl	16c8	26.1321
L1700-16	S4044	Toltrazuril	16d8	38.7528
L1700-16	S4045	Pheniramine Maleate	16e8	12.7691
L1700-16	S4046	Estradiol Cypionate	16f8	23.905
L1700-16	S4047	Bisacodyl	16g8	20.193
L1700-16	S4048	Carbimazole	16h8	10.5419
L1700-16	S4049	Valdecoxib	16a9	17.9659
L1700-16	S4050	Valganciclovir HCl	16b9	17.9659
L1700-16	S4051	Nabumetone	16c9	23.905
L1700-16	S4053	Sertraline HCl	16d9	-0.593912
L1700-16	S4054	Spironolactone	16e9	40.98
L1700-16	S4056	Retapamulin	16f9	16.4811
L1700-16	S4057	Methyclothiazide	16g9	23.905
L1700-16	S4058	Ropivacaine HCl	16h9	19.4506
L1700-16	S4059	Sodium Nitroprusside	16a10	-17.6689
L1700-16	S4062	Ronidazole	16b10	12.0267
L1700-16	S4063	Vitamin D3	16c10	-16.1841
L1700-16	S4064	Escitalopram Oxalate	16d10	31.3289
L1700-16	S4065	Guanabenz Acetate	16e10	22.4202
L1700-16	S4068	Tinidazole	16f10	12.7691
L1700-16	S4070	Guanidine HCl	16g10	26.8745
L1700-16	S4071	Griseofulvin	16h10	8.31477
L1700-16	S4072	Decamethonium Bromide	16a11	0.890869
L1700-16	S4073	Sodium 4-Aminosalicylate	16b11	16.4811
L1700-16	S4074	Sodium Nitrite	16c11	20.193
L1700-16	S4075	Zinc Pyrithione	16d11	-30.2895
L1700-16	S4076	Propranolol HCl	16e11	20.9354
L1700-16	S4077	Mequinol	16f11	29.1017
L1700-16	S4078	Mefenamic Acid	16g11	20.9354
L1700-16	S4079	Ticagrelor	16h11	5.34521
L1700-17	S4080	Triamterene	17a1	17.0569
L1700-17	S4081	Sulfacetamide Sodium	17b1	15.7191
L1700-17	S4082	Spiramycin	17c1	13.7124
L1700-17	S4084	Lomerizine HCl	17d1	7.69231
L1700-17	S4085	Levobetaxolol HCl	17e1	27.0903
L1700-17	S4086	Loxapine Succinate	17f1	8.3612
L1700-17	S4088	Flumethasone	17g1	5.68562
L1700-17	S4089	Halobetasol Propionate	17h1	21.7391
L1700-17	S4090	Fenspiride HCl	17a2	-4.34783
L1700-17	S4091	Ifenprodil Tartrate	17b2	9.0301
L1700-17	S4092	Pramoxine HCl	17c2	21.0702
L1700-17	S4095	Difluprednate	17d2	14.3813
L1700-17	S4096	Droperidol	17e2	27.7592
L1700-17	S4097	Dydrogesterone	17f2	10.3679
L1700-17	S4098	Halcinonide	17g2	33.7793
L1700-17	S4099	Dexlansoprazole	17h2	17.7258
L1700-17	S4100	Esmolol HCl	17a3	16.388
L1700-17	S4101	Voglibose	17b3	-1.00334
L1700-17	S4102	Eprosartan Mesylate	17c3	23.0769
L1700-17	S4104	Diminazene Aceturate	17d3	45.1505
L1700-17	S4105	Closantel Sodium	17e3	17.7258
L1700-17	S4106	Closantel	17f3	15.0502
L1700-17	S4107	Clofazimine	17g3	-27.7592
L1700-17	S4109	Lorcaserin HCl	17h3	39.7993
L1700-17	S4110	Estradiol Benzoate	17a4	21.7391
L1700-17	S4111	Dicloxacillin Sodium	17b4	17.0569
L1700-17	S4112	Desvenlafaxine Succinate	17c4	18.3946
L1700-17	S4113	Desvenlafaxine	17d4	21.0702
L1700-17	S4114	Triclabendazole	17e4	19.7324
L1700-17	S4116	Isovaleramide	17f4	15.0502
L1700-17	S4118	Histamine 2HCl	17g4	25.7525
L1700-17	S4119	Pefloxacin Mesylate Dihydrate	17h4	31.7726
L1700-17	S4120	Sulconazole Nitrate	17a5	28.4281
L1700-17	S4122	Tilmicosin	17b5	17.7258
L1700-17	S4123	Timolol Maleate	17c5	25.0836
L1700-17	S4124	Tolazoline HCl	17d5	19.7324
L1700-17	S4125	Sodium Phenylbutyrate	17e5	31.7726
L1700-17	S4128	Troxipide	17f5	19.0635
L1700-17	S4131	Levodropropizine	17g5	7.02341
L1700-17	S4132	Deoxyarbutin	17h5	3.01003
L1700-17	S4135	Clorprenaline HCl	17a6	19.0635
L1700-17	S4136	Carprofen	17b6	16.388
L1700-17	S4138	Dropropizine	17c6	27.7592
L1700-17	S4139	Cyclizine 2HCl	17d6	26.4214
L1700-17	S4141	Dinitolmide	17e6	21.0702
L1700-17	S4143	Pentoxyverine Citrate	17f6	10.3679
L1700-17	S4144	Amprolium HCl	17g6	21.0702
L1700-17	S4146	Bacitracin	17h6	25.7525
L1700-17	S4148	Ampicillin Trihydrate	17a7	21.7391
L1700-17	S4149	Amfenac Sodium Monohydrate	17b7	16.388
L1700-17	S4151	Penfluridol	17c7	-27.7592
L1700-17	S4152	Ethamsylate	17d7	22.408
L1700-17	S4155	Chlorzoxazone	17e7	23.7458
L1700-17	S4159	Bezafibrate	17f7	23.0769
L1700-17	S4160	Penicillin G Sodium	17g7	37.1237
L1700-17	S4161	Benzoic Acid	17h7	25.0836
L1700-17	S4162	Benzethonium Chloride	17a8	-17.0569
L1700-17	S4163	Doxycycline Hyclate	17b8	25.7525
L1700-17	S4164	Doxofylline	17c8	30.4348
L1700-17	S4165	Benzydamine HCl	17d8	9.699
L1700-17	S4166	Chlorpropamide	17e8	15.0502
L1700-17	S4167	Cyromazine	17f8	25.7525
L1700-17	S4169	Teriflunomide	17g8	1.67224
L1700-17	S4170	Coumarin	17h8	20.4013
L1700-17	S4171	Choline Chloride	17a9	21.7391
L1700-17	S4172	Cetylpyridinium Chloride	17b9	-25.0836
L1700-17	S4173	1-Hexadecanol	17c9	9.699
L1700-17	S4175	Sulfaguanidine	17d9	10.3679
L1700-17	S4176	Trometamol	17e9	28.4281
L1700-17	S4177	Uracil	17f9	13.7124
L1700-17	S4178	Climbazole	17g9	25.0836
L1700-17	S4179	Mezlocillin Sodium	17h9	15.0502
L1700-17	S4181	Nicardipine HCl	17a10	9.0301
L1700-17	S4182	Nifuroxazide	17b10	15.0502
L1700-17	S4184	Penciclovir	17c10	13.0435
L1700-17	s4185	Tiratricol	17d10	20.4013
L1700-17	S4186	Domiphen Bromide	17e10	-27.7592
L1700-17	S4187	Salicylanilide	17f10	10.3679
L1700-17	S4188	Sasapyrine	17g10	9.699
L1700-17	S4189	Cyclandelate	17h10	24.4147
L1700-17	S4190	Cinchophen	17a11	6.35452
L1700-17	S4191	Betamipron	17b11	23.7458
L1700-17	S4192	Chlorquinaldol	17c11	20.4013
L1700-17	S4194	Azaguanine-8	17d11	1.00334
L1700-17	S4195	Broxyquinoline	17e11	15.0502
L1700-17	S4196	Ethacridine lactate monohydrate	17f11	-13.7124
L1700-17	S4197	Bemegride	17g11	29.097
L1700-17	S4198	Aminothiazole	17h11	24.4147
L1700-18	S4199	Antazoline HCl	18a1	-11.5
L1700-18	S4200	Tolperisone HCl	18b1	-24.8333
L1700-18	S4201	Florfenicol	18c1	-3.16667
L1700-18	S4202	Verapamil HCl	18d1	14.3333
L1700-18	S4203	Furaltadone HCl	18e1	11
L1700-18	S4204	Isosorbide	18f1	-2.33333
L1700-18	S4205	Dibenzothiophene	18g1	6
L1700-18	S4206	Cysteamine HCl	18h1	-6.5
L1700-18	S4207	Clofibric Acid	18a2	9.33333
L1700-18	S4208	Chromocarb	18b2	-4.83333
L1700-18	S4209	Chlorocresol	18c2	25.1667
L1700-18	S4210	Benzocaine	18d2	-1.5
L1700-18	S4211	Montelukast Sodium	18e2	5.16667
L1700-18	S4213	Dirithromycin	18f2	-2.33333
L1700-18	S4214	Sucralose	18g2	17.6667
L1700-18	S4216	Valnemulin HCl	18h2	1.83333
L1700-18	S4217	Liothyronine Sodium	18a3	10.1667
L1700-18	S4219	Azaperone	18b3	15.1667
L1700-18	S4220	Bosentan	18c3	0.166667
L1700-18	S4221	Benzbromarone	18d3	28.5
L1700-18	S4222	Piperacillin Sodium	18e3	-11.5
L1700-18	S4223	Mevastatin	18f3	0.166667
L1700-18	S4224	Erythritol	18g3	4.33333
L1700-18	S4225	Mexiletine HCl	18h3	32.6667
L1700-18	S4227	Fidaxomicin	18a4	7.66667
L1700-18	S4228	Fluorometholone Acetate	18b4	33.5
L1700-18	S4229	Oxybuprocaine HCl	18c4	24.3333
L1700-18	S4230	Oxaprozin	18d4	26
L1700-18	S4231	Pilocarpine HCl	18e4	12.6667
L1700-18	S4232	Nithiamide	18f4	19.3333
L1700-18	S4233	Zoxazolamine	18g4	10.1667
L1700-18	S4235	Phenazopyridine HCl	18h4	13.5
L1700-18	S4237	Primaquine Diphosphate	18a5	1
L1700-18	S4238	Cepharanthine	18b5	-20.6667
L1700-18	S4239	Bergapten	18c5	-1.5
L1700-18	S4240	Doxylamine Succinate	18d5	6
L1700-18	S4242	Cetrimonium Bromide (CTAB)	18e5	-30.6667
L1700-18	S4244	Serotonin HCl	18f5	17.6667
L1700-18	S4245	Sodium ascorbate	18g5	11.8333
L1700-18	S4246	Tranylcypromine (2-PCPA) HCl	18h5	31
L1700-18	S4247	Prucalopride Succinat	18a6	11
L1700-18	S4248	Bromfenac Sodium	18b6	17.6667
L1700-18	S4249	Flopropione	18c6	33.5
L1700-18	S4250	Sulfamethoxypyridazine	18d6	21
L1700-18	S4251	Phenothiazine	18e6	21.8333
L1700-18	S4252	Mechlorethamine HCl	18f6	-26.5
L1700-18	S4253	Epinastine HCl	18g6	9.33333
L1700-18	S4255	Quinacrine 2HCl	18h6	-40.6667
L1700-18	S4256	Buspirone HCl	18a7	8.5
L1700-18	S4257	Alizapride HCl	18b7	22.6667
L1700-18	S4258	Luliconazole	18c7	39.3333
L1700-18	S4259	Vilazodone HCl	18d7	16.8333
L1700-18	S4260	Tamibarotene	18e7	12.6667
L1700-18	S4261	EUK 134	18f7	23.5
L1700-18	S4263	Efaproxiral Sodium	18g7	-4
L1700-18	S4264	Etofibrate	18h7	4.33333
L1700-18	S4265	Nicaraven	18a8	15.1667
L1700-18	S4266	Brimonidine Tartrate	18b8	31.8333
L1700-18	S4267	Diacerein	18c8	-4
L1700-18	S4268	Flufenamic acid	18d8	30.1667
L1700-18	S4269	Vinorelbine Tartrate	18e8	-32.3333
L1700-18	S4270	Oxiracetam	18f8	7.66667
L1700-18	S4273	3-Aminobenzamide	18g8	21
L1700-18	S4274	Rotigotine	18h8	-0.666667
L1700-18	S4276	Etizolam	18a9	-8.16667
L1700-18	S4277	Bambuterol HCl	18b9	16
L1700-18	S4278	Carteolol HCl	18c9	21
L1700-18	S4279	Demeclocycline HCl	18d9	3.5
L1700-18	S4280	Meclofenoxate (Centrophenoxine) HCl	18e9	16.8333
L1700-18	S4282	Nelfinavir Mesylate	18f9	44.3333
L1700-18	S4283	Cyclobenzaprine HCl	18g9	11.8333
L1700-18	S4284	Chloroprocaine HCl	18h9	1
L1700-18	S4285	Ospemifene	18a10	0.166667
L1700-18	S4286	Anidulafungin (LY303366)	18b10	21.8333
L1700-18	S4288	Chloroambucil	18c10	-3.16667
L1700-18	S4289	MetoclopraMide HCl	18d10	17.6667
L1700-18	S4290	Digoxin	18e10	-37.3333
L1700-18	S4291	Labetalol HCl	18f10	10.1667
L1700-18	S4292	Diphenidol HCl	18g10	31
L1700-18	S4293	Promethazine HCl	18h10	1
L1700-18	S4294	Procainamide HCl	18a11	14.3333
L1700-18	S4295	Meclofenamate Sodium	18b11	9.33333
L1700-18	S4297	Mupirocin	18c11	-1.5
L1700-18	S4299	Dicoumarol	18d11	17.6667
L1700-18	S4420	Mefloquine HCl	18e11	-24.8333
L1700-18	S4627	TTNPB (Arotinoid Acid)	18f11	-12.3333
L1700-18	S4900	Tenovin-6	18g11	-36.5
L1700-18	S4901	JNK-IN-8	18h11	1
L1700-19	S4902	QNZ (EVP4593)	19a1	-35.4478
L1700-19	S4904	JZL184	19b1	10.4478
L1700-19	S4907	SC-514	19c1	-2.61194
L1700-19	S4908	SN-38	19d1	-59.3284
L1700-19	S4921	MNS (3,4-Methylenedioxy-β-nitrostyrene, MDBN)	19e1	-41.4179
L1700-19	S4926	(R)-Nepicastat HCl	19f1	2.61194
L1700-19	S5001	Tofacitinib (CP-690550) Citrate	19g1	-1.86567
L1700-19	S5002	Fingolimod (FTY720) HCl	19h1	-61.194
L1700-19	S5003	Tacrolimus (FK506)	19a2	3.73134
L1700-19	S6002	NXY-059	19b2	9.32836
L1700-19	S6003	Ataluren (PTC124)	19c2	4.85075
L1700-19	S6005	VX-702	19d2	2.98507
L1700-19	S7000	AP26113	19e2	-61.194
L1700-19	S7007	MEK162 (ARRY-162, ARRY-438162)	19f2	-14.5522
L1700-19	S7008	PP2	19g2	-14.5522
L1700-19	S7010	GDC-0152	19h2	7.08955
L1700-19	S7015	Birinapant	19a3	-19.0299
L1700-19	S7016	VS-5584 (SB2343)	19b3	-55.597
L1700-19	S7018	CZC24832	19c3	-2.61194
L1700-19	S7023	Z-VAD-FMK	19d3	-9.70149
L1700-19	S7024	Stattic	19e3	-57.8358
L1700-19	S7025	Embelin	19f3	10.0746
L1700-19	S7028	IPI-145 (INK1197)	19g3	-32.8358
L1700-19	S7029	AZD2461	19h3	7.46269
L1700-19	S7033	GSK2656157	19a4	-3.73134
L1700-19	S7036	XL019	19b4	35.0746
L1700-19	S7037	Wnt-C59 (C59)	19c4	19.403
L1700-19	S7039	PD168393	19d4	-46.6418
L1700-19	S7040	AZD3514	19e4	1.1194
L1700-19	S7041	CX-6258 HCl	19f4	-61.9403
L1700-19	S7046	Brefeldin A	19g4	-60.8209
L1700-19	S7048	BMN 673	19h4	22.0149
L1700-19	S7049	Oprozomib (ONX 0912)	19a5	-61.5672
L1700-19	S7050	AZ20	19b5	-36.5672
L1700-19	S7051	CGI1746	19c5	19.7761
L1700-19	S7059	VX-661	19d5	11.194
L1700-19	S7060	PP1	19e5	-24.6269
L1700-19	S7062	EPZ5676	19f5	7.83582
L1700-19	S7065	MK-8745	19g5	25
L1700-19	S7070	GSK J4 HCl	19h5	-44.403
L1700-19	S7071	(+)-Bicuculline	19a6	1.1194
L1700-19	S7072	NMDA (N-Methyl-D-aspartic acid)	19b6	15.6716
L1700-19	S7076	T0901317	19c6	-4.47761
L1700-19	S7077	Cilengitide	19d6	11.9403
L1700-19	S7079	SGC 0946	19e6	16.4179
L1700-19	S7083	LDK378	19f6	-61.9403
L1700-19	S7085	IWP-2	19g6	15.6716
L1700-19	S7086	IWR-1-endo	19h6	7.83582
L1700-19	S7087	GSK2334470	19a7	-33.5821
L1700-19	S7088	UNC1215	19b7	24.6269
L1700-19	S7090	GSK923295	19c7	14.5522
L1700-19	S7091	Zotarolimus(ABT-578)	19d7	-28.3582
L1700-19	S7092	SANT-1	19e7	27.6119
L1700-19	S7093	IPA-3	19f7	-20.1493
L1700-19	S7094	PF-3758309	19g7	-56.3433
L1700-19	S7096	KY02111	19h7	11.9403
L1700-19	S7097	HSP990 (NVP-HSP990)	19a8	-61.194
L1700-19	S7098	PD123319	19b8	10.4478
L1700-19	S7099	(-)-Blebbistatin	19c8	17.5373
L1700-19	S7102	VE-822	19d8	-61.9403
L1700-19	S7104	AZD1208	19e8	-22.0149
L1700-19	S7106	AZD3463	19f8	-60.8209
L1700-19	S7108	LGX818	19g8	-42.1642
L1700-19	S7110	(+)-JQ1	19h8	-22.3881
L1700-19	S7111	NLG919	19a9	-16.0448
L1700-19	S7113	Zebularine	19b9	16.4179
L1700-19	S7114	NU6027	19c9	-29.1045
L1700-19	S7115	AMG-517	19d9	-3.35821
L1700-19	S7120	3-Deazaneplanocin A (DZNeP)	19e9	14.5522
L1700-19	S7122	XL888	19f9	-61.5672
L1700-19	S7124	SC144	19g9	-48.5075
L1700-19	S7125	KPT-185	19h9	-57.4627
L1700-19	S7127	TIC10	19a10	-2.23881
L1700-19	S7128	EPZ-6438	19b10	28.3582
L1700-19	S7129	PYR-41	19c10	-41.0448
L1700-19	S7130	PR-619	19d10	-50
L1700-19	S7132	P5091 (P005091)	19e10	-50
L1700-19	S7133	P22077	19f10	-39.1791
L1700-19	S7134	IU1	19g10	-0.746269
L1700-19	S7135	LDN-57444	19h10	-33.9552
L1700-19	S7136	CGK 733	19a11	-46.2687
L1700-19	S7138	BMS-833923	19b11	-52.6119
L1700-19	S7139	CFTRinh-172	19c11	10.4478
L1700-19	S7140	TCID	19d11	-1.49254
L1700-19	S7142	NSC697923	19e11	-57.0896
L1700-19	S7143	LGK-974	19f11	2.61194
L1700-19	S7145	AZD1080	19g11	151.119
L1700-19	S7146	DMH1	19h11	22.0149
L1700-20	S7147	LDN-212854	20a1	-32.6239
L1700-20	S7148	ML347	20b1	35.4782
L1700-20	S7149	NSC 319726	20c1	-19.6044
L1700-20	S7152	C646	20d1	-18.6029
L1700-20	S7153	10058-F4	20e1	27.7166
L1700-20	S7155	Batimastat (BB-94)	20f1	-5.83375
L1700-20	S7157	Ilomastat (GM6001, Galardin)	20g1	8.43766
L1700-20	S7158	LY2835219	20h1	-33.3751
L1700-20	S7162	Mdivi-1	20a2	11.4422
L1700-20	S7165	UNC1999	20b2	31.4722
L1700-20	S7167	SSR128129E	20c2	1.42714
L1700-20	S7172	ONX-0914 (PR-957)	20d2	-32.3736
L1700-20	S7173	AVL-292	20e2	-31.8728
L1700-20	S7176	SKI II	20f2	-19.8548
L1700-20	S7177	PF-543	20g2	37.2308
L1700-20	S7185	AGI-5198	20h2	18.4527
L1700-20	S7189	I-BET-762	20a3	11.9429
L1700-20	S7192	PF-04620110	20b3	18.2023
L1700-20	S7193	1-Azakenpaullone	20c3	87.0556
L1700-20	S7194	GZD824	20d3	-23.8608
L1700-20	S7195	RKI-1447	20e3	16.7001
L1700-20	S7198	BIO	20f3	16.9504
L1700-20	S7199	DBeQ	20g3	-2.82924
L1700-20	S7206	CNX-2006	20h3	-28.1172
L1700-20	S7207	Ro 31-8220 Mesylate	20a4	-4.58187
L1700-20	S7208	GF109203X	20b4	39.985
L1700-20	S7209	GSK650394	20c4	23.9609
L1700-20	S7213	Thiamet G	20d4	16.4497
L1700-20	S7214	Skepinone-L	20e4	36.7301
L1700-20	S7215	Losmapimod (GW856553X)	20f4	25.7136
L1700-20	S7217	OAC1	20g4	16.1993
L1700-20	S7218	Alvelestat (AZD9668)	20h4	21.9579
L1700-20	S7223	RepSox	20a5	13.4452
L1700-20	S7224	Deltarasin	20b5	-33.1247
L1700-20	S7229	RGFP966	20c5	26.7151
L1700-20	S7233	Bromosporine	20d5	17.4512
L1700-20	S7234	IOX1	20e5	25.2128
L1700-20	S7237	OG-L002	20f5	53.7556
L1700-20	S7241	AGI-6780	20g5	17.2008
L1700-20	S7242	Erastin	20h5	9.43916
L1700-20	S7243	Ferrostatin-1 (Fer-1)	20a6	14.9474
L1700-20	S7248	Ro3280	20b6	29.4692
L1700-20	S7251	KPT-276	20c6	-28.3676
L1700-20	S7252	KPT-330	20d6	-25.8638
L1700-20	S7253	AZD2858	20e6	120.105
L1700-20	S7255	NMS-P937 (NMS1286937)	20f6	21.4572
L1700-20	S7256	SGC-CBP30	20g6	34.4767
L1700-20	S7257	CNX-774	20h6	-19.8548
L1700-20	S7258	SKLB1002	20a7	-18.8533
L1700-20	S7261	Beta-Lapachone	20b7	-27.1157
L1700-20	S7263	AZD1981	20c7	7.18578
L1700-20	S7265	MM-102	20d7	-2.32849
L1700-20	S7266	Golgicide A	20e7	-31.6224
L1700-20	S7269	PD173955	20f7	-17.351
L1700-20	S7270	SRPIN340	20g7	26.4647
L1700-20	S7272	4μ8C	20h7	24.2113
L1700-20	S7273	SC75741	20a8	0.92639
L1700-20	S7276	SGI-1027	20b8	-31.3721
L1700-20	S7279	Suvorexant (MK-4305)	20c8	16.1993
L1700-20	S7280	Edoxaban	20d8	15.6985
L1700-20	S7282	NMS-E973	20e8	-33.3751
L1700-20	S7284	CO-1686 (AVL-301)	20f8	-25.363
L1700-20	S7285	NMS-873	20g8	-14.5969
L1700-20	S7289	PFK15	20h8	-29.8698
L1700-20	S7291	TAK-632	20a9	-4.58187
L1700-20	S7292	RG2833 (RGFP109)	20b9	4.9324
L1700-20	S7293	ZCL278	20c9	7.43615
L1700-20	S7295	RVX-208	20d9	11.6925
L1700-20	S7297	AZD9291	20e9	-29.8698
L1700-20	S7300	PJ34 HCl	20f9	8.93841
L1700-20	S7301	IWP-L6	20g9	13.4452
L1700-20	S7303	Rilpivirine	20h9	-2.82924
L1700-20	S7304	CPI-203	20a10	-2.57887
L1700-20	S7307	GSK2606414	20b10	-18.8533
L1700-20	S7310	SF1670	20c10	-33.1247
L1700-20	S7316	STF-118804	20d10	-27.6164
L1700-20	S7317	WZ4003	20e10	-24.6119
L1700-20	S7319	EHop-016	20f10	-29.1187
L1700-20	S7320	TG003	20g10	11.9429
L1700-20	S7324	TMP269	20h10	15.6985
L1700-20	S7325	UNC2881	20a11	22.2083
L1700-20	S7326	Tasisulam	20b11	19.9549
L1700-20	S7327	ID-8	20c11	22.7091
L1700-20	S7329	IOWH032	20d11	13.9459
L1700-20	S7330	6H05	20e11	37.4812
L1700-20	S7332	K-Ras(G12C) inhibitor 9	20f11	-11.5924
L1700-20	S7333	K-Ras(G12C) inhibitor 6	20g11	19.9549
L1700-20	S7336	CW069	20h11	6.43465
L1700-21	S7337	SH-4-54	21a1	-28.2714
L1700-21	S7338	AZ191	21b1	-12.1163
L1700-21	S7340	CH5138303	21c1	-31.5024
L1700-21	S7351	JSH-23	21d1	-9.69305
L1700-21	S7353	EPZ004777	21e1	1.61551
L1700-21	S7355	ARQ 621	21f1	-21.0016
L1700-21	S7356	HS-173	21g1	-22.6171
L1700-21	S7357	PF-562271 HCl	21h1	-14.5396
L1700-21	S7359	K02288	21a2	93.6995
L1700-21	S7360	OTX015	21b2	-25.0404
L1700-21	S7364	Atglistatin	21c2	12.9241
L1700-21	S7365	AdipoRon	21d2	5.65428
L1700-21	S7367	GNE-0877	21e2	1.61551
L1700-21	S7368	GNE-9605	21f2	12.9241
L1700-21	S7369	4EGI-1	21g2	24.2326
L1700-21	S7370	4E1RCat	21h2	0.807754
L1700-21	S7372	PTC-209	21a3	-23.4249
L1700-21	S7373	UNC669	21b3	12.1163
L1700-21	S7378	AEBSF HCl	21c3	21.8094
L1700-21	S7379	E-64	21d3	12.1163
L1700-21	S7380	Leupeptin Hemisulfate	21e3	15.3473
L1700-21	S7382	Phosphoramidon Disodium Salt	21f3	13.7318
L1700-21	S7383	(-)-p-Bromotetramisole Oxalate	21g3	12.1163
L1700-21	S7391	Z-FA-FMK	21h3	-1.61551
L1700-21	S7392	Loxistatin Acid (E-64C)	21a4	5.65428
L1700-21	S7393	Aloxistatin	21b4	0.807754
L1700-21	S7397	Sorafenib	21c4	29.8869
L1700-21	S7399	FLI-06	21d4	-25.0404
L1700-21	S7414	Caffeic Acid Phenethyl Ester	21e4	-25.0404
L1700-21	S7417	Puromycin 2HCl	21f4	-31.5024
L1700-21	S7421	CGP 57380	21g4	-7.26979
L1700-21	S7422	KN-62	21h4	24.2326
L1700-21	S7423	KN-93 Phosphate	21a5	-9.69305
L1700-21	S7424	PD 151746	21b5	21.8094
L1700-21	S7429	MI-2 (MALT1 inhibitor)	21c5	-32.3102
L1700-21	S7430	SB-3CT	21d5	-8.8853
L1700-21	S7434	TAPI-1	21e5	4.84653
L1700-21	S7435	AR-A014418	21f5	9.69305
L1700-21	S7436	NH125	21g5	-34.7334
L1700-21	S7437	Sal003	21h5	24.2326
L1700-21	S7438	ME0328	21a6	6.46204
L1700-21	S7440	LEE011	21b6	17.7706
L1700-21	S7447	ZLN005	21c6	11.3086
L1700-21	S7448	CORM-3	21d6	5.65428
L1700-21	S7449	CRT0044876	21e6	0.807754
L1700-21	S7450	FH1(BRD-K4477)	21f6	14.5396
L1700-21	S7451	FPH1 (BRD-6125)	21g6	23.4249
L1700-21	S7452	FPH2 (BRD-9424)	21h6	12.1163
L1700-21	S7458	VER-49009	21a7	-33.1179
L1700-21	S7459	VER-50589	21b7	-33.1179
L1700-21	S7460	BTB06584	21c7	34.7334
L1700-21	S7461	LDC000067	21d7	4.03877
L1700-21	S7462	PI-1840	21e7	23.4249
L1700-21	S7467	LB42708	21f7	-6.46204
L1700-21	S7470	Triapine	21g7	-24.2326
L1700-21	S7473	Nexturastat A	21h7	18.5784
L1700-21	S7482	EHT 1864	21a8	17.7706
L1700-21	S7484	FH535	21b8	-2.42326
L1700-21	S7488	MPI-0479605	21c8	22.6171
L1700-21	S7489	YH239-EE	21d8	-17.7706
L1700-21	S7490	WIKI4	21e8	18.5784
L1700-21	S7493	INH1	21f8	8.8853
L1700-21	S7494	INH6	21g8	-8.8853
L1700-21	S7497	CK-636	21h8	2.42326
L1700-21	S7499	ESI-09	21a9	4.84653
L1700-21	S7500	HJC0350	21b9	41.1955
L1700-21	S7501	HO-3867	21c9	-33.1179
L1700-21	S7505	(S)-crizotinib	21d9	0
L1700-21	S7508	JNK Inhibitor IX	21e9	-6.46204
L1700-21	S7509	ML167	21f9	20.1939
L1700-21	S7513	Trelagliptin	21g9	0
L1700-21	S7515	VGX-1027	21h9	-3.23102
L1700-21	S7516	Y-320	21a10	-30.6947
L1700-21	S7517	AZD7545	21b10	22.6171
L1700-21	S7518	Voreloxin (SNS-595)	21c10	-26.6559
L1700-21	S7520	Darapladib (SB-480848)	21d10	-35.5412
L1700-21	S7523	GS-9973	21e10	-0.807754
L1700-21	S7525	XMD8-92	21f10	33.1179
L1700-21	S7526	GNF-5	21g10	37.1567
L1700-21	S7528	GNE-7915	21h10	20.1939
L1700-21	S7529	ML323	21a11	20.1939
L1700-21	S7534	BAPTA-AM	21b11	-35.5412
L1700-21	S7539	PTC-209 HBr	21c11	-25.0404
L1700-21	S7546	Pritelivir (BAY 57-1293)	21d11	24.2326
L1700-21	S7565	WH-4-023	21e11	-19.3861
L1700-21	S7566	IM-12	21f11	-8.8853
L1700-21	S7587	INCB024360	21g11	10.5008
L1700-21	S7589	N6022	21h11	20.1939
L1700-22	S7595	Santacruzamate A (CAY10683)	22a1	-18.9189
L1700-22	S7597	BV-6	22b1	-29.7297
L1700-22	S7605	Filgotinib (GLPG0634)	22c1	-20.9459
L1700-22	S7635	Lomitapide	22d1	-27.7027
L1700-22	S8000	Tenovin-1	22e1	-2.7027
L1700-22	S8001	Rocilinostat (ACY-1215)	22f1	-22.973
L1700-22	S8002	GSK2636771	22g1	-2.02703
L1700-22	S8003	PQ 401	22h1	-4.72973
L1700-22	S8004	ZM 39923 HCl	22a2	-24.3243
L1700-22	S8005	SMI-4a	22b2	0.675676
L1700-22	S8006	BIX 01294	22c2	-37.8378
L1700-22	S8007	VE-821	22d2	-0.675676
L1700-22	S8009	AG-18	22e2	10.1351
L1700-22	S8010	PRX-08066 Maleic acid	22f2	1.35135
L1700-22	S8014	GW9508	22g2	-3.37838
L1700-22	S8015	CEP-32496	22h2	-14.1892
L1700-22	S8016	TAK-438	22a3	-8.10811
L1700-22	S8019	AZD5363	22b3	-19.5946
L1700-22	S8020	GW0742	22c3	7.43243
L1700-22	S8021	Vortioxetine (Lu AA21004) HBr	22d3	-27.7027
L1700-22	S8022	Empagliflozin (BI 10773)	22e3	4.05405
L1700-22	S8023	TCS 359	22f3	-29.7297
L1700-22	S8024	Tyrphostin AG 1296	22g3	-6.08108
L1700-22	S8025	GSK3787	22h3	0.675676
L1700-22	S8028	Tariquidar	22a4	-37.1622
L1700-22	S8029	WY-14643 (Pirinixic Acid)	22b4	-4.05405
L1700-22	S8031	NSC 23766	22c4	1.35135
L1700-22	S8032	PRT062607 (P505-15, BIIB057) HCl	22d4	-36.4865
L1700-22	S8034	Apremilast (CC-10004)	22e4	10.1351
L1700-22	S8035	VU 0364439	22f4	1.35135
L1700-22	S8036	Butein	22g4	-18.2432
L1700-22	S8037	Necrostatin-1	22h4	3.37838
L1700-22	S8038	UPF 1069	22a5	-3.37838
L1700-22	S8039	PU-H71	22b5	-37.1622
L1700-22	S8040	GDC-0349	22c5	-33.1081
L1700-22	S8042	GW2580	22d5	4.72973
L1700-22	S8043	Scriptaid	22e5	-32.4324
L1700-22	S8044	BMS-345541	22f5	6.08108
L1700-22	S8047	Dynasore	22g5	-4.05405
L1700-22	S8048	ABT-199 (GDC-0199)	22h5	-31.0811
L1700-22	S8049	Tubastatin A	22a6	14.8649
L1700-22	S8050	ETP-46464	22b6	-10.8108
L1700-22	S8051	Macitentan	22c6	-4.72973
L1700-22	S8056	Lomeguatrib	22d6	18.9189
L1700-22	S8057	Pacritinib (SB1518)	22e6	-39.1892
L1700-22	S8058	P276-00	22f6	-20.9459
L1700-22	S8059	Nutlin-3a	22g6	-36.4865
L1700-22	S8061	Sabutoclax	22h6	3.37838
L1700-22	S8065	Nutlin-3b	22a7	-8.78378
L1700-22	S8072	NSC 405020	22b7	3.37838
L1700-22	S8073	Optovin	22c7	-3.37838
L1700-22	S8076	PluriSIn #1 (NSC 14613)	22d7	-0.675676
L1700-22	S8077	RI-1	22e7	-0.675676
L1700-22	S8078	Bardoxolone Methyl	22f7	-38.5135
			Mean	-0.935233
			STDEV	24.1196
