# Supplementary material for: Screens in aging-relevant human ALS-motor neurons identify MAP4Ks as therapeutic targets for the disease
Source: Cell Death Dis. 2024 Jan 4;15(1):4. doi: 10.1038/s41419-023-06395-7 (PMC10766628; doi:10.1038/s41419-023-06395-7)
Supplement: Supplementary file 5 — Table S4 [file 41419_2023_6395_MOESM5_ESM.xlsx]

## Sheet: BioID2
Protein FDR Confidence: Combined	Master	Accession	Description		MW [kDa]	#1 pulldown	Coverage [%]	# PSMs	Control-1	MINK1mt-1	Enrichment-1	#2 pulldown	Coverage [%]	# PSMs	Control-2	MINK1mt-2	Erichment-2
High	Master Protein	A0A087WUF6	Fibroblast growth factor OS=Homo sapiens OX=9606 GN=FGF2 PE=1 SV=2	FGF2	30.8		3	2		67507	#VALUE!		3	2		167578	#VALUE!
High	Master Protein	A0A087WW40	Endophilin-B1 OS=Homo sapiens OX=9606 GN=SH3GLB1 PE=1 SV=1	SH3GLB1	44.2		7	4		60313.4	#VALUE!		13	6		2.6596e+06	#VALUE!
High	Master Protein	A0A087WYN9	ATP-dependent RNA helicase DHX29 OS=Homo sapiens OX=9606 GN=DHX29 PE=1 SV=1	DHX29	155.2		14	18		868794	#VALUE!		5	6		376599	#VALUE!
High	Master Protein	A0A087WYR3	Tumor protein D54 OS=Homo sapiens OX=9606 GN=TPD52L2 PE=1 SV=1	TPD52L2	23.8		5	2		112589	#VALUE!		5	2		82795.5	#VALUE!
High	Master Protein	A0A0A0MT60	Peptidylprolyl isomerase (Fragment) OS=Homo sapiens OX=9606 GN=FKBP15 PE=1 SV=1	FKBP15	136.2		3	3		50414.4	#VALUE!		4	4		50570	#VALUE!
High	Master Protein	A0A0D9SGF6	Spectrin alpha chain, non-erythrocytic 1 OS=Homo sapiens OX=9606 GN=SPTAN1 PE=1 SV=1	SPTAN1	287.4		2	4		150854	#VALUE!		2	4		157364	#VALUE!
High	Master Protein	A0A0G2JPP5	Protein scribble homolog OS=Homo sapiens OX=9606 GN=SCRIB PE=1 SV=1	SCRIB	177.6		2	2		65554.9	#VALUE!		1	2		27649.6	#VALUE!
High	Master Protein	B4DR61	Protein transport protein Sec61 subunit alpha isoform 1 OS=Homo sapiens OX=9606 GN=SEC61A1 PE=1 SV=1	SEC61A1	52.9		10	2	46625.6		#VALUE!		5	2			#VALUE!
High	Master Protein	C9J5N1	PTGES3L-AARSD1 readthrough OS=Homo sapiens OX=9606 GN=PTGES3L-AARSD1 PE=1 SV=1	PTGES3L-AARSD1	55		16	6		285286	#VALUE!		8	3		139051	#VALUE!
High	Master Protein	F5GYQ1	V-type proton ATPase subunit OS=Homo sapiens OX=9606 GN=ATP6V0D1 PE=1 SV=1	ATP6V0D1	44.6		3	2		30984.8	#VALUE!		5	3		275034	#VALUE!
High	Master Protein	F6XZQ7	Glutathione S-transferase OS=Homo sapiens OX=9606 GN=GSTM2 PE=1 SV=1	GSTM2	26.1		12	3		31190.5	#VALUE!		19	7		426751	#VALUE!
High	Master Protein	F8W0W8	Serine/threonine-protein phosphatase OS=Homo sapiens OX=9606 GN=PPP1CC PE=1 SV=1	PPP1CC	38.2		33	15		14234	#VALUE!		41	26		363711	#VALUE!
High	Master Protein	G3V1L9	Tight junction protein 1 (Zona occludens 1), isoform CRA_a OS=Homo sapiens OX=9606 GN=TJP1 PE=1 SV=1	TJP1	197.3		16	22		1.93933e+06	#VALUE!		9	12		1.24393e+06	#VALUE!
High	Master Protein	H0Y368	Dolichol-phosphate mannosyltransferase subunit 1 (Fragment) OS=Homo sapiens OX=9606 GN=DPM1 PE=1 SV=1	DPM1	33.3		9	3		75118.3	#VALUE!		20	4		349734	#VALUE!
High	Master Protein	I3L1U1	Misshapen-like kinase 1 (Fragment) OS=Homo sapiens OX=9606 GN=MINK1 PE=4 SV=1	MINK1	18.1		39	12			#VALUE!		38	33		115676	#VALUE!
High	Master Protein	J3KNQ4	Alpha-parvin OS=Homo sapiens OX=9606 GN=PARVA PE=1 SV=1	PARVA	46.6		9	3		229563	#VALUE!		9	4		360960	#VALUE!
High	Master Protein	J3QSW6	Kalirin OS=Homo sapiens OX=9606 GN=KALRN PE=1 SV=1	KALRN	340		1	2		32330.1	#VALUE!		3	9		304406	#VALUE!
High	Master Protein	K7EMT4	Uncharacterized protein (Fragment) OS=Homo sapiens OX=9606 PE=4 SV=1		17.3		34	3		69152.5	#VALUE!		22	3			#VALUE!
High	Master Protein	O14640	Segment polarity protein dishevelled homolog DVL-1 OS=Homo sapiens OX=9606 GN=DVL1 PE=1 SV=2	DVL1	75.1		12	10		657326	#VALUE!		5	4		42517.9	#VALUE!
High	Master Protein	O14641	Segment polarity protein dishevelled homolog DVL-2 OS=Homo sapiens OX=9606 GN=DVL2 PE=1 SV=1	DVL2	78.9		27	27		1.92163e+06	#VALUE!		18	14		1.20993e+06	#VALUE!
High	Master Protein	O43252	Bifunctional 3'-phosphoadenosine 5'-phosphosulfate synthase 1 OS=Homo sapiens OX=9606 GN=PAPSS1 PE=1 SV=2	PAPSS1	70.8		3	2		42758.2	#VALUE!		8	6		408477	#VALUE!
High	Master Protein	O43491	Band 4.1-like protein 2 OS=Homo sapiens OX=9606 GN=EPB41L2 PE=1 SV=1	EPB41L2	112.5		2	2		48985.4	#VALUE!		2	2		78877.6	#VALUE!
High	Master Protein	O43639	Cytoplasmic protein NCK2 OS=Homo sapiens OX=9606 GN=NCK2 PE=1 SV=2	NCK2	42.9		17	7		1.12466e+06	#VALUE!		20	5		1.17633e+06	#VALUE!
High	Master Protein	O43815	Striatin OS=Homo sapiens OX=9606 GN=STRN PE=1 SV=4	STRN	86.1		28	22		1.75588e+06	#VALUE!		18	11		850200	#VALUE!
High	Master Protein	O60664	Perilipin-3 OS=Homo sapiens OX=9606 GN=PLIN3 PE=1 SV=3	PLIN3	47		38	14		925171	#VALUE!		27	9		408110	#VALUE!
High	Master Protein	O95786	Probable ATP-dependent RNA helicase DDX58 OS=Homo sapiens OX=9606 GN=DDX58 PE=1 SV=2	DDX58	106.5		5	4		63254.7	#VALUE!		9	9		414655	#VALUE!
High	Master Protein	P00973	2'-5'-oligoadenylate synthase 1 OS=Homo sapiens OX=9606 GN=OAS1 PE=1 SV=4	OAS1	46		10	5		82209.3	#VALUE!		5	2		445665	#VALUE!
High	Master Protein	P11274	Breakpoint cluster region protein OS=Homo sapiens OX=9606 GN=BCR PE=1 SV=2	BCR	142.7		7	5		321550	#VALUE!		9	9		666262	#VALUE!
High	Master Protein	P15104	Glutamine synthetase OS=Homo sapiens OX=9606 GN=GLUL PE=1 SV=4	GLUL	42		8	2		28666.8	#VALUE!		5	3		883872	#VALUE!
High	Master Protein	P24385	G1/S-specific cyclin-D1 OS=Homo sapiens OX=9606 GN=CCND1 PE=1 SV=1	CCND1	33.7		17	4		143274	#VALUE!		39	11		1.48651e+06	#VALUE!
High	Master Protein	P25685	DnaJ homolog subfamily B member 1 OS=Homo sapiens OX=9606 GN=DNAJB1 PE=1 SV=4	DNAJB1	38		11	5		283054	#VALUE!		9	5		374630	#VALUE!
High	Master Protein	P48556	26S proteasome non-ATPase regulatory subunit 8 OS=Homo sapiens OX=9606 GN=PSMD8 PE=1 SV=2	PSMD8	39.6		9	6		209867	#VALUE!		9	5		493802	#VALUE!
High	Master Protein	P57721	Poly(rC)-binding protein 3 OS=Homo sapiens OX=9606 GN=PCBP3 PE=2 SV=2	PCBP3	39.4		15	7		25100.6	#VALUE!		18	12		92634.9	#VALUE!
High	Master Protein	Q04637	Eukaryotic translation initiation factor 4 gamma 1 OS=Homo sapiens OX=9606 GN=EIF4G1 PE=1 SV=4	EIF4G1	175.4		5	11		26241	#VALUE!		4	14		685360	#VALUE!
High	Master Protein	Q12931	Heat shock protein 75 kDa, mitochondrial OS=Homo sapiens OX=9606 GN=TRAP1 PE=1 SV=3	TRAP1	80.1		6	5	24469.5		#VALUE!		5	4		30803.5	#VALUE!
High	Master Protein	Q13671	Ras and Rab interactor 1 OS=Homo sapiens OX=9606 GN=RIN1 PE=1 SV=4	RIN1	84		1	2		60856.9	#VALUE!		3	2		168091	#VALUE!
High	Master Protein	Q14008	Cytoskeleton-associated protein 5 OS=Homo sapiens OX=9606 GN=CKAP5 PE=1 SV=3	CKAP5	225.4		3	5		432447	#VALUE!		1	3		186997	#VALUE!
High	Master Protein	Q5T5Y3	Calmodulin-regulated spectrin-associated protein 1 OS=Homo sapiens OX=9606 GN=CAMSAP1 PE=1 SV=2	CAMSAP1	177.9		9	11		1.16434e+06	#VALUE!		1	2		83907.2	#VALUE!
High	Master Protein	Q5VSL9	Striatin-interacting protein 1 OS=Homo sapiens OX=9606 GN=STRIP1 PE=1 SV=1	STRIP1	95.5		8	7		848633	#VALUE!		6	5		416667	#VALUE!
High	Master Protein	Q5VT25	Serine/threonine-protein kinase MRCK alpha OS=Homo sapiens OX=9606 GN=CDC42BPA PE=1 SV=1	CDC42BPA	197.2		2	2		72816.4	#VALUE!		2	2		55477.1	#VALUE!
High	Master Protein	Q5VWQ8	Disabled homolog 2-interacting protein OS=Homo sapiens OX=9606 GN=DAB2IP PE=1 SV=2	DAB2IP	131.5		5	6		224077	#VALUE!		4	4		145475	#VALUE!
High	Master Protein	Q71RC2	La-related protein 4 OS=Homo sapiens OX=9606 GN=LARP4 PE=1 SV=3	LARP4	80.5		2	2		30977.4	#VALUE!		3	2		200590	#VALUE!
High	Master Protein	Q8IYM9	E3 ubiquitin-protein ligase TRIM22 OS=Homo sapiens OX=9606 GN=TRIM22 PE=1 SV=1	TRIM22	56.9		9	3		115243	#VALUE!		8	4		508677	#VALUE!
High	Master Protein	Q8IZH2	5'-3' exoribonuclease 1 OS=Homo sapiens OX=9606 GN=XRN1 PE=1 SV=1	XRN1	194		3	5		214573	#VALUE!		6	10		711256	#VALUE!
High	Master Protein	Q8WW12	PEST proteolytic signal-containing nuclear protein OS=Homo sapiens OX=9606 GN=PCNP PE=1 SV=2	PCNP	18.9		24	3		94621.9	#VALUE!		15	2		112145	#VALUE!
High	Master Protein	Q8WWI1	LIM domain only protein 7 OS=Homo sapiens OX=9606 GN=LMO7 PE=1 SV=3	LMO7	192.6		2	3		54054.9	#VALUE!		2	4		182302	#VALUE!
High	Master Protein	Q92997	Segment polarity protein dishevelled homolog DVL-3 OS=Homo sapiens OX=9606 GN=DVL3 PE=1 SV=2	DVL3	78		32	32		9.35488e+06	#VALUE!		20	20		5.49181e+06	#VALUE!
High	Master Protein	Q96AC1	Fermitin family homolog 2 OS=Homo sapiens OX=9606 GN=FERMT2 PE=1 SV=1	FERMT2	77.8		5	4		123502	#VALUE!		6	6		204419	#VALUE!
High	Master Protein	Q96HC4	PDZ and LIM domain protein 5 OS=Homo sapiens OX=9606 GN=PDLIM5 PE=1 SV=5	PDLIM5	63.9		2	2		108449	#VALUE!		3	3		163773	#VALUE!
High	Master Protein	Q96S59	Ran-binding protein 9 OS=Homo sapiens OX=9606 GN=RANBP9 PE=1 SV=1	RANBP9	77.8		3	2		78486.3	#VALUE!		3	2		87999.1	#VALUE!
High	Master Protein	Q9BR76	Coronin-1B OS=Homo sapiens OX=9606 GN=CORO1B PE=1 SV=1	CORO1B	54.2		6	4		170737	#VALUE!		6	5		578319	#VALUE!
High	Master Protein	Q9BRX2	Protein pelota homolog OS=Homo sapiens OX=9606 GN=PELO PE=1 SV=2	PELO	43.3		7	3		10830.5	#VALUE!		5	2		125099	#VALUE!
High	Master Protein	Q9BX66	Sorbin and SH3 domain-containing protein 1 OS=Homo sapiens OX=9606 GN=SORBS1 PE=1 SV=3	SORBS1	142.4		4	4		277593	#VALUE!		2	2		161253	#VALUE!
High	Master Protein	Q9H223	EH domain-containing protein 4 OS=Homo sapiens OX=9606 GN=EHD4 PE=1 SV=1	EHD4	61.1		6	3		93347.7	#VALUE!		11	10		467183	#VALUE!
High	Master Protein	Q9H2M9	Rab3 GTPase-activating protein non-catalytic subunit OS=Homo sapiens OX=9606 GN=RAB3GAP2 PE=1 SV=1	RAB3GAP2	155.9		5	10		787697	#VALUE!		3	3		239453	#VALUE!
High	Master Protein	Q9H9A6	Leucine-rich repeat-containing protein 40 OS=Homo sapiens OX=9606 GN=LRRC40 PE=1 SV=1	LRRC40	68.2		9	4		66964.6	#VALUE!		8	8		202914	#VALUE!
High	Master Protein	Q9HCD6	Protein TANC2 OS=Homo sapiens OX=9606 GN=TANC2 PE=1 SV=3	TANC2	219.5		3	6		283476	#VALUE!		4	7		505955	#VALUE!
High	Master Protein	Q9P107	GEM-interacting protein OS=Homo sapiens OX=9606 GN=GMIP PE=1 SV=2	GMIP	106.6		1	2		22871	#VALUE!		4	3		72671.2	#VALUE!
High	Master Protein	Q9P2R3	Rabankyrin-5 OS=Homo sapiens OX=9606 GN=ANKFY1 PE=1 SV=2	ANKFY1	128.3		2	2		111908	#VALUE!		2	4		217904	#VALUE!
High	Master Protein	Q9UHD1	Cysteine and histidine-rich domain-containing protein 1 OS=Homo sapiens OX=9606 GN=CHORDC1 PE=1 SV=2	CHORDC1	37.5		5	2		42529.8	#VALUE!		11	4		171673	#VALUE!
High	Master Protein	Q9UID3	Vacuolar protein sorting-associated protein 51 homolog OS=Homo sapiens OX=9606 GN=VPS51 PE=1 SV=2	VPS51	86		11	10		325757	#VALUE!		6	5		200657	#VALUE!
High	Master Protein	Q9UKK3	Poly [ADP-ribose] polymerase 4 OS=Homo sapiens OX=9606 GN=PARP4 PE=1 SV=3	PARP4	192.5		3	6		174193	#VALUE!		8	20		1.01867e+06	#VALUE!
High	Master Protein	Q9ULJ7	Ankyrin repeat domain-containing protein 50 OS=Homo sapiens OX=9606 GN=ANKRD50 PE=1 SV=4	ANKRD50	155.8		19	18		3.51217e+06	#VALUE!		15	14		2.64933e+06	#VALUE!
High	Master Protein	Q9Y217	Myotubularin-related protein 6 OS=Homo sapiens OX=9606 GN=MTMR6 PE=1 SV=3	MTMR6	71.9		6	4		92944.8	#VALUE!		4	3		173517	#VALUE!
High	Master Protein	Q9Y2J2	Band 4.1-like protein 3 OS=Homo sapiens OX=9606 GN=EPB41L3 PE=1 SV=2	EPB41L3	120.6		15	17		1.13018e+06	#VALUE!		7	9		443397	#VALUE!
High	Master Protein	P49792	E3 SUMO-protein ligase RanBP2 OS=Homo sapiens OX=9606 GN=RANBP2 PE=1 SV=2	RANBP2	358		16	49		2.93294e+06	#VALUE!		13	42	3913.3	2.84518e+06	727.054
High	Master Protein	O14682	Ectoderm-neural cortex protein 1 OS=Homo sapiens OX=9606 GN=ENC1 PE=1 SV=2	ENC1	66.1		2	2		24200.4	#VALUE!		12	9	5073.3	1.28371e+06	253.033
High	Master Protein	Q12768	WASH complex subunit 5 OS=Homo sapiens OX=9606 GN=WASHC5 PE=1 SV=1	WASHC5	134.2		35	57		7.19669e+06	#VALUE!		28	48	28434.5	4.07453e+06	143.295
High	Master Protein	Q13347	Eukaryotic translation initiation factor 3 subunit I OS=Homo sapiens OX=9606 GN=EIF3I PE=1 SV=1	EIF3I	36.5		7	2		25415.8	#VALUE!		29	10	9032.21	1.27536e+06	141.202
High	Master Protein	P52630	Signal transducer and activator of transcription 2 OS=Homo sapiens OX=9606 GN=STAT2 PE=1 SV=1	STAT2	97.9		9	8		149696	#VALUE!		12	12	11787.3	1.43569e+06	121.8
High	Master Protein	P24522	Growth arrest and DNA damage-inducible protein GADD45 alpha OS=Homo sapiens OX=9606 GN=GADD45A PE=1 SV=1	GADD45A	18.3		15	3		69679.4	#VALUE!		22	5	9824.78	805380	81.9744
High	Master Protein	Q9Y5X1	Sorting nexin-9 OS=Homo sapiens OX=9606 GN=SNX9 PE=1 SV=1	SNX9	66.6		13	8		773753	#VALUE!		16	9	10420.9	813887	78.1011
High	Master Protein	Q8TCB0	Interferon-induced protein 44 OS=Homo sapiens OX=9606 GN=IFI44 PE=2 SV=2	IFI44	50.5		12	9		301052	#VALUE!		13	7	18789.6	1.41816e+06	75.4758
High	Master Protein	Q7L5N1	COP9 signalosome complex subunit 6 OS=Homo sapiens OX=9606 GN=COPS6 PE=1 SV=1	COPS6	36.1		9	2		15542.7	#VALUE!		9	3	7442.18	559318	75.1551
High	Master Protein	P08243	Asparagine synthetase [glutamine-hydrolyzing] OS=Homo sapiens OX=9606 GN=ASNS PE=1 SV=4	ASNS	64.3		17	11		629327	#VALUE!		31	23	57975	4.30096e+06	74.1864
High	Master Protein	O60711	Leupaxin OS=Homo sapiens OX=9606 GN=LPXN PE=1 SV=1	LPXN	43.3		18	6		661974	#VALUE!		16	5	10331.5	765623	74.106
High	Master Protein	Q9NUQ8	ATP-binding cassette sub-family F member 3 OS=Homo sapiens OX=9606 GN=ABCF3 PE=1 SV=2	ABCF3	79.7		4	3		58845.1	#VALUE!		12	9	9642.06	699688	72.5662
High	Master Protein	Q96RF0	Sorting nexin-18 OS=Homo sapiens OX=9606 GN=SNX18 PE=1 SV=2	SNX18	68.9		13	8		1.90383e+06	#VALUE!		16	11	36783	2.443e+06	66.4166
High	Master Protein	O95425	Supervillin OS=Homo sapiens OX=9606 GN=SVIL PE=1 SV=2	SVIL	247.6		4	10		720654	#VALUE!		4	10	15274.3	966434	63.2717
High	Master Protein	Q96QR8	Transcriptional activator protein Pur-beta OS=Homo sapiens OX=9606 GN=PURB PE=1 SV=3	PURB	33.2		24	4		311705	#VALUE!		26	5	10419.9	647064	62.0988
High	Master Protein	Q9NZB2	Constitutive coactivator of PPAR-gamma-like protein 1 OS=Homo sapiens OX=9606 GN=FAM120A PE=1 SV=2	FAM120A	121.8		9	7		191114	#VALUE!		12	12	10425.7	594965	57.067
High	Master Protein	Q00978	Interferon regulatory factor 9 OS=Homo sapiens OX=9606 GN=IRF9 PE=1 SV=1	IRF9	43.7		6	2		107403	#VALUE!		16	5	16066.5	909042	56.5799
High	Master Protein	O60493	Sorting nexin-3 OS=Homo sapiens OX=9606 GN=SNX3 PE=1 SV=3	SNX3	18.8		10	2		50240.7	#VALUE!		22	4	6843.05	365578	53.4232
High	Master Protein	P02511	Alpha-crystallin B chain OS=Homo sapiens OX=9606 GN=CRYAB PE=1 SV=2	CRYAB	20.1		21	2		31961.2	#VALUE!		49	8	10809.4	554215	51.2714
High	Master Protein	P48729	Casein kinase I isoform alpha OS=Homo sapiens OX=9606 GN=CSNK1A1 PE=1 SV=2	CSNK1A1	38.9		17	8		623355	#VALUE!		30	10	35534.2	1.69451e+06	47.6867
High	Master Protein	Q96P47	Arf-GAP with GTPase, ANK repeat and PH domain-containing protein 3 OS=Homo sapiens OX=9606 GN=AGAP3 PE=1 SV=2	AGAP3	95		5	3		129955	#VALUE!		14	10	27593.4	1.23514e+06	44.7623
High	Master Protein	A0A0A0MST0	Myeloid differentiation primary response protein MyD88 OS=Homo sapiens OX=9606 GN=MYD88 PE=1 SV=1	MYD88	35.4		7	2		18946.1	#VALUE!		36	11	25609.9	1.08862e+06	42.5077
High	Master Protein	Q92620	Pre-mRNA-splicing factor ATP-dependent RNA helicase PRP16 OS=Homo sapiens OX=9606 GN=DHX38 PE=1 SV=2	DHX38	140.4		2	4		64685.4	#VALUE!		4	5	8771.62	328908	37.4968
High	Master Protein	P40763	Signal transducer and activator of transcription 3 OS=Homo sapiens OX=9606 GN=STAT3 PE=1 SV=2	STAT3	88		4	2		32555.2	#VALUE!		5	4	15414.6	505266	32.7785
High	Master Protein	P61764	Syntaxin-binding protein 1 OS=Homo sapiens OX=9606 GN=STXBP1 PE=1 SV=1	STXBP1	67.5		3	2		109172	#VALUE!		8	4	6720.49	214225	31.8765
High	Master Protein	O43865	S-adenosylhomocysteine hydrolase-like protein 1 OS=Homo sapiens OX=9606 GN=AHCYL1 PE=1 SV=2	AHCYL1	58.9		13	6		328713	#VALUE!		8	5	30708.1	887601	28.9045
High	Master Protein	Q16352	Alpha-internexin OS=Homo sapiens OX=9606 GN=INA PE=1 SV=2	INA	55.4		8	11		39175.4	#VALUE!		26	19	85458.2	2.43308e+06	28.4709
High	Master Protein	O14558	Heat shock protein beta-6 OS=Homo sapiens OX=9606 GN=HSPB6 PE=1 SV=2	HSPB6	17.1		23	3		89727.1	#VALUE!		24	4	11292.1	312253	27.6524
High	Master Protein	Q6DKJ4	Nucleoredoxin OS=Homo sapiens OX=9606 GN=NXN PE=1 SV=2	NXN	48.4		4	2		30674.5	#VALUE!		15	7	22775.8	617858	27.1279
High	Master Protein	Q01995	Transgelin OS=Homo sapiens OX=9606 GN=TAGLN PE=1 SV=4	TAGLN	22.6		13	4		132957	#VALUE!		24	8	26769	708930	26.4833
High	Master Protein	O60716	Catenin delta-1 OS=Homo sapiens OX=9606 GN=CTNND1 PE=1 SV=1	CTNND1	108.1		7	7		195568	#VALUE!		15	14	50929.6	1.34128e+06	26.3359
High	Master Protein	P46060	Ran GTPase-activating protein 1 OS=Homo sapiens OX=9606 GN=RANGAP1 PE=1 SV=1	RANGAP1	63.5		8	6		383564	#VALUE!		13	9	27379.5	705300	25.7602
High	Master Protein	O75962	Triple functional domain protein OS=Homo sapiens OX=9606 GN=TRIO PE=1 SV=2	TRIO	346.7		3	7		170713	#VALUE!		5	15	45814.2	1.16946e+06	25.5262
High	Master Protein	Q9Y617	Phosphoserine aminotransferase OS=Homo sapiens OX=9606 GN=PSAT1 PE=1 SV=2	PSAT1	40.4		9	3		70141.2	#VALUE!		29	12	42980.5	1.08299e+06	25.1973
High	Master Protein	P26196	Probable ATP-dependent RNA helicase DDX6 OS=Homo sapiens OX=9606 GN=DDX6 PE=1 SV=2	DDX6	54.4		8	4		96572.8	#VALUE!		14	10	23206.9	560101	24.1351
High	Master Protein	B0QZ18	Copine-1 OS=Homo sapiens OX=9606 GN=CPNE1 PE=1 SV=1	CPNE1	59.7		11	5		166033	#VALUE!		14	13	51195.3	1.1908e+06	23.2599
High	Master Protein	Q01813	ATP-dependent 6-phosphofructokinase, platelet type OS=Homo sapiens OX=9606 GN=PFKP PE=1 SV=2	PFKP	85.5		3	3		152806	#VALUE!		24	24	58390.1	1.33087e+06	22.7927
High	Master Protein	O60701	UDP-glucose 6-dehydrogenase OS=Homo sapiens OX=9606 GN=UGDH PE=1 SV=1	UGDH	55		13	8		390949	#VALUE!		45	24	150927	3.34408e+06	22.1569
High	Master Protein	Q06210	Glutamine--fructose-6-phosphate aminotransferase [isomerizing] 1 OS=Homo sapiens OX=9606 GN=GFPT1 PE=1 SV=3	GFPT1	78.8		7	6		77500.5	#VALUE!		33	28	146499	3.17678e+06	21.6846
High	Master Protein	Q9NUL3	Double-stranded RNA-binding protein Staufen homolog 2 OS=Homo sapiens OX=9606 GN=STAU2 PE=1 SV=2	STAU2	62.6		17	10		733404	#VALUE!		8	5	21863.8	473344	21.6497
High	Master Protein	Q9UJ70	N-acetyl-D-glucosamine kinase OS=Homo sapiens OX=9606 GN=NAGK PE=1 SV=4	NAGK	37.4		13	6		93982.5	#VALUE!		35	17	158368	3.41805e+06	21.583
High	Master Protein	O00442	RNA 3'-terminal phosphate cyclase OS=Homo sapiens OX=9606 GN=RTCA PE=1 SV=1	RTCA	39.3		7	3		91647.6	#VALUE!		9	5	16365.2	350374	21.4098
High	Master Protein	P11216	Glycogen phosphorylase, brain form OS=Homo sapiens OX=9606 GN=PYGB PE=1 SV=5	PYGB	96.6		3	2		91449.7	#VALUE!		10	11	36795.3	722666	19.6402
High	Master Protein	P60228	Eukaryotic translation initiation factor 3 subunit E OS=Homo sapiens OX=9606 GN=EIF3E PE=1 SV=1	EIF3E	52.2		11	5		109068	#VALUE!		11	5	18869.2	359994	19.0783
High	Master Protein	P55039	Developmentally-regulated GTP-binding protein 2 OS=Homo sapiens OX=9606 GN=DRG2 PE=1 SV=1	DRG2	40.7		12	4		209263	#VALUE!		15	8	20866.3	394641	18.9129
High	Master Protein	O43681	ATPase ASNA1 OS=Homo sapiens OX=9606 GN=ASNA1 PE=1 SV=2	ASNA1	38.8		3	2		64982.8	#VALUE!		5	4	14150.2	264213	18.672
High	Master Protein	Q92900	Regulator of nonsense transcripts 1 OS=Homo sapiens OX=9606 GN=UPF1 PE=1 SV=2	UPF1	124.3		3	3		112306	#VALUE!		19	27	143994	2.63726e+06	18.3151
High	Master Protein	P35606	Coatomer subunit beta' OS=Homo sapiens OX=9606 GN=COPB2 PE=1 SV=2	COPB2	102.4		2	3		113319	#VALUE!		11	13	57138.6	1.0004e+06	17.5083
High	Master Protein	A0A087WXU3	Extended synaptotagmin-2 OS=Homo sapiens OX=9606 GN=ESYT2 PE=1 SV=1	ESYT2	102.3		3	2		40686.5	#VALUE!		5	3	14273.2	247251	17.3228
High	Master Protein	Q9NZN4	EH domain-containing protein 2 OS=Homo sapiens OX=9606 GN=EHD2 PE=1 SV=2	EHD2	61.1		12	7		247028	#VALUE!		34	19	143532	2.41756e+06	16.8433
High	Master Protein	O00148	ATP-dependent RNA helicase DDX39A OS=Homo sapiens OX=9606 GN=DDX39A PE=1 SV=2	DDX39A	49.1		19	9		88130.6	#VALUE!		26	19	27224.4	438670	16.1131
High	Master Protein	O95793	Double-stranded RNA-binding protein Staufen homolog 1 OS=Homo sapiens OX=9606 GN=STAU1 PE=1 SV=2	STAU1	63.1		5	5		67958	#VALUE!		6	4	7514.21	120729	16.0668
High	Master Protein	B0QY89	Eukaryotic translation initiation factor 3 subunit L OS=Homo sapiens OX=9606 GN=EIF3L PE=1 SV=1	EIF3L	70.9		2	2		21542.6	#VALUE!		7	6	24068.3	382520	15.8931
High	Master Protein	P19623	Spermidine synthase OS=Homo sapiens OX=9606 GN=SRM PE=1 SV=1	SRM	33.8		8	4		180267	#VALUE!		23	11	90396.2	1.41796e+06	15.6861
High	Master Protein	Q7L099	Protein RUFY3 OS=Homo sapiens OX=9606 GN=RUFY3 PE=1 SV=1	RUFY3	52.9		2	2		101114	#VALUE!		8	5	8475.4	123290	14.5468
High	Master Protein	Q92598	Heat shock protein 105 kDa OS=Homo sapiens OX=9606 GN=HSPH1 PE=1 SV=1	HSPH1	96.8		4	4		62280.8	#VALUE!		13	13	105989	1.51618e+06	14.3051
High	Master Protein	A0AVT1	Ubiquitin-like modifier-activating enzyme 6 OS=Homo sapiens OX=9606 GN=UBA6 PE=1 SV=1	UBA6	117.9		1	2		12384	#VALUE!		4	4	24680.6	352208	14.2707
High	Master Protein	Q8TDX7	Serine/threonine-protein kinase Nek7 OS=Homo sapiens OX=9606 GN=NEK7 PE=1 SV=1	NEK7	34.5		31	12		827024	#VALUE!		23	8	93650.2	1.32783e+06	14.1786
High	Master Protein	Q96TA1	Niban-like protein 1 OS=Homo sapiens OX=9606 GN=FAM129B PE=1 SV=3	FAM129B	84.1		5	3		149562	#VALUE!		6	6	26895.9	379389	14.1058
High	Master Protein	Q12765	Secernin-1 OS=Homo sapiens OX=9606 GN=SCRN1 PE=1 SV=2	SCRN1	46.4		6	2		61011.2	#VALUE!		16	8	31772.5	441923	13.909
High	Master Protein	Q9P0K7	Ankycorbin OS=Homo sapiens OX=9606 GN=RAI14 PE=1 SV=2	RAI14	110		6	5		212322	#VALUE!		7	6	22170.5	305849	13.7953
High	Master Protein	Q92743	Serine protease HTRA1 OS=Homo sapiens OX=9606 GN=HTRA1 PE=1 SV=1	HTRA1	51.3		3	2		23102.4	#VALUE!		9	8	43160.1	558587	12.9422
High	Master Protein	P50402	Emerin OS=Homo sapiens OX=9606 GN=EMD PE=1 SV=1	EMD	29		9	3		156373	#VALUE!		20	7	47101.4	608828	12.9259
High	Master Protein	P53004	Biliverdin reductase A OS=Homo sapiens OX=9606 GN=BLVRA PE=1 SV=2	BLVRA	33.4		8	3		58154.7	#VALUE!		8	4	20687.3	266089	12.8624
High	Master Protein	Q9NZI7	Upstream-binding protein 1 OS=Homo sapiens OX=9606 GN=UBP1 PE=1 SV=1	UBP1	60.5		3	2		25956	#VALUE!		3	2	9271.38	114911	12.3941
High	Master Protein	P11172	Uridine 5'-monophosphate synthase OS=Homo sapiens OX=9606 GN=UMPS PE=1 SV=1	UMPS	52.2		5	2		42916.3	#VALUE!		9	5	32505.9	401665	12.3567
High	Master Protein	A0A0A0MTH3	Integrin-linked protein kinase OS=Homo sapiens OX=9606 GN=ILK PE=1 SV=1	ILK	54.6		3	2		48106.7	#VALUE!		20	14	197027	2.35579e+06	11.9567
High	Master Protein	P35580	Myosin-10 OS=Homo sapiens OX=9606 GN=MYH10 PE=1 SV=3	MYH10	228.9		3	16		140219	#VALUE!		11	36	66713.4	791236	11.8602
High	Master Protein	Q08AF3	Schlafen family member 5 OS=Homo sapiens OX=9606 GN=SLFN5 PE=1 SV=1	SLFN5	101		5	6		154576	#VALUE!		13	18	107493	1.25858e+06	11.7085
High	Master Protein	P41252	Isoleucine--tRNA ligase, cytoplasmic OS=Homo sapiens OX=9606 GN=IARS PE=1 SV=2	IARS	144.4		2	4		94471.3	#VALUE!		5	9	62322.5	724295	11.6217
High	Master Protein	P55735	Protein SEC13 homolog OS=Homo sapiens OX=9606 GN=SEC13 PE=1 SV=3	SEC13	35.5		10	2		33410.6	#VALUE!		16	7	36793.4	412763	11.2184
High	Master Protein	Q9NSD9	Phenylalanine--tRNA ligase beta subunit OS=Homo sapiens OX=9606 GN=FARSB PE=1 SV=3	FARSB	66.1		5	5		155473	#VALUE!		19	10	73687.4	800165	10.8589
High	Master Protein	Q96IJ6	Mannose-1-phosphate guanyltransferase alpha OS=Homo sapiens OX=9606 GN=GMPPA PE=1 SV=1	GMPPA	46.3		6	3		34599.2	#VALUE!		6	2	9790.96	104184	10.6408
High	Master Protein	P08237	ATP-dependent 6-phosphofructokinase, muscle type OS=Homo sapiens OX=9606 GN=PFKM PE=1 SV=2	PFKM	85.1		4	2		36579	#VALUE!		12	15	89947	913288	10.1536
High	Master Protein	Q9NRL3	Striatin-4 OS=Homo sapiens OX=9606 GN=STRN4 PE=1 SV=2	STRN4	80.5		38	35	4901.43	3.54359e+06	722.971		27	24	143382	2.22701e+06	15.5319
High	Master Protein	A0A0U1RQK7	Eukaryotic translation initiation factor 4 gamma 3 OS=Homo sapiens OX=9606 GN=EIF4G3 PE=1 SV=1	EIF4G3	195.2		10	27	7507.17	3.07786e+06	409.989		3	12		126842	#VALUE!
High	Master Protein	P13861	cAMP-dependent protein kinase type II-alpha regulatory subunit OS=Homo sapiens OX=9606 GN=PRKAR2A PE=1 SV=2	PRKAR2A	45.5		44	27	14174.9	5.40652e+06	381.416		48	24	7474.26	5.06596e+06	677.788
High	Master Protein	E7EN19	Mitogen-activated protein kinase kinase kinase kinase 4 OS=Homo sapiens OX=9606 GN=MAP4K4 PE=1 SV=1	MAP4K4	144.8		28	120	4335.52	1.57201e+06	362.589		39	209	1956.79	112270	57.3747
High	Master Protein	Q14247	Src substrate cortactin OS=Homo sapiens OX=9606 GN=CTTN PE=1 SV=2	CTTN	61.5		54	57	79180	1.74296e+07	220.126		42	37	20706.6	1.28572e+07	620.92
High	Master Protein	Q9UNZ2	NSFL1 cofactor p47 OS=Homo sapiens OX=9606 GN=NSFL1C PE=1 SV=2	NSFL1C	40.5		45	19	3229.24	674311	208.814		32	11		281176	#VALUE!
High	Master Protein	P11137	Microtubule-associated protein 2 OS=Homo sapiens OX=9606 GN=MAP2 PE=1 SV=4	MAP2	199.4		12	26	36474.4	6.98566e+06	191.522		8	17	19252.7	4.1087e+06	213.409
High	Master Protein	Q9C0C2	182 kDa tankyrase-1-binding protein OS=Homo sapiens OX=9606 GN=TNKS1BP1 PE=1 SV=4	TNKS1BP1	181.7		21	33	15139.8	2.8148e+06	185.921		10	20	43260.2	1.09045e+06	25.2067
High	Master Protein	Q68DQ2	Very large A-kinase anchor protein OS=Homo sapiens OX=9606 GN=CRYBG3 PE=1 SV=3	CRYBG3	330.4		21	74	37014.9	5.15135e+06	139.17		18	55	173640	5.3349e+06	30.7239
High	Master Protein	O43396	Thioredoxin-like protein 1 OS=Homo sapiens OX=9606 GN=TXNL1 PE=1 SV=3	TXNL1	32.2		67	30	16904	1.87872e+06	111.14		50	18		2.06139e+06	#VALUE!
High	Master Protein	A6NEM2	Host cell factor 1 OS=Homo sapiens OX=9606 GN=HCFC1 PE=1 SV=2	HCFC1	213.3		5	10	7050.77	783332	111.099		3	5		121209	#VALUE!
High	Master Protein	Q9UBR4	LIM/homeobox protein Lhx3 OS=Homo sapiens OX=9606 GN=LHX3 PE=1 SV=2	LHX3	43.3		27	27	41136.2	4.32726e+06	105.193		27	28	695180	7.80767e+06	11.2311
High	Master Protein	A1X283	SH3 and PX domain-containing protein 2B OS=Homo sapiens OX=9606 GN=SH3PXD2B PE=1 SV=3	SH3PXD2B	101.5		19	20	22737.7	2.02493e+06	89.0559		16	16	175874	2.92731e+06	16.6444
High	Master Protein	Q14157	Ubiquitin-associated protein 2-like OS=Homo sapiens OX=9606 GN=UBAP2L PE=1 SV=2	UBAP2L	114.5		8	9	10867.1	883501	81.3002		3	5		397958	#VALUE!
High	Master Protein	A0A087WW66	26S proteasome non-ATPase regulatory subunit 1 OS=Homo sapiens OX=9606 GN=PSMD1 PE=1 SV=1	PSMD1	105.8		21	16	6963.43	546900	78.5389		12	10	5032.43	518569	103.046
High	Master Protein	Q9UJU6	Drebrin-like protein OS=Homo sapiens OX=9606 GN=DBNL PE=1 SV=1	DBNL	48.2		13	5	2670.21	198196	74.225		11	4	20643.3	276083	13.374
High	Master Protein	P11413	Glucose-6-phosphate 1-dehydrogenase OS=Homo sapiens OX=9606 GN=G6PD PE=1 SV=4	G6PD	59.2		27	23	22499.7	1.61772e+06	71.8997		33	24	241392	3.62324e+06	15.0098
High	Master Protein	O00151	PDZ and LIM domain protein 1 OS=Homo sapiens OX=9606 GN=PDLIM1 PE=1 SV=4	PDLIM1	36		22	10	14266	944364	66.1968		8	4		71397.1	#VALUE!
High	Master Protein	C9J6P4	Zinc finger CCCH-type antiviral protein 1 OS=Homo sapiens OX=9606 GN=ZC3HAV1 PE=1 SV=1	ZC3HAV1	114		11	14	21962	1.2428e+06	56.5884		21	22	83570.1	1.40604e+06	16.8246
High	Master Protein	Q15019	Septin-2 OS=Homo sapiens OX=9606 GN=SEPT2 PE=1 SV=1	2019-09-02	41.5		12	5	8123.88	446662	54.9814		21	7	46711.8	980502	20.9905
High	Master Protein	Q13177	Serine/threonine-protein kinase PAK 2 OS=Homo sapiens OX=9606 GN=PAK2 PE=1 SV=3	PAK2	58		15	6	8404.64	454197	54.0413		13	8	8381.8	698063	83.2832
High	Master Protein	P46821	Microtubule-associated protein 1B OS=Homo sapiens OX=9606 GN=MAP1B PE=1 SV=2	MAP1B	270.5		27	88	466066	2.51696e+07	54.0044		24	71	539212	2.42061e+07	44.8915
High	Master Protein	P21333	Filamin-A OS=Homo sapiens OX=9606 GN=FLNA PE=1 SV=4	FLNA	280.6		56	247	2.50744e+06	1.25815e+08	50.1766		57	198	2.6241e+06	8.1908e+07	31.2137
High	Master Protein	P16949	Stathmin OS=Homo sapiens OX=9606 GN=STMN1 PE=1 SV=3	STMN1	17.3		20	4	37595.6	1.60792e+06	42.7687		15	4	17647	1.18395e+06	67.0904
High	Master Protein	Q13033	Striatin-3 OS=Homo sapiens OX=9606 GN=STRN3 PE=1 SV=3	STRN3	87.2		16	20	44968.6	1.82989e+06	40.6927		15	17		1.94468e+06	#VALUE!
High	Master Protein	P48681	Nestin OS=Homo sapiens OX=9606 GN=NES PE=1 SV=2	NES	177.3		4	9	17715.6	671660	37.9134		7	11	20412	859884	42.1264
High	Master Protein	P07741	Adenine phosphoribosyltransferase OS=Homo sapiens OX=9606 GN=APRT PE=1 SV=2	APRT	19.6		27	4	6929.54	256017	36.9457		28	8	120213	1.38872e+06	11.5522
High	Master Protein	Q09666	Neuroblast differentiation-associated protein AHNAK OS=Homo sapiens OX=9606 GN=AHNAK PE=1 SV=2	AHNAK	628.7		67	508	2.62349e+06	9.29615e+07	35.4343		43	189	52955.5	2.22583e+07	420.321
High	Master Protein	Q9Y230	RuvB-like 2 OS=Homo sapiens OX=9606 GN=RUVBL2 PE=1 SV=3	RUVBL2	51.1		37	20	55594	1.91399e+06	34.4281		36	18	84223.9	2.85378e+06	33.8833
High	Master Protein	Q6P2E9	Enhancer of mRNA-decapping protein 4 OS=Homo sapiens OX=9606 GN=EDC4 PE=1 SV=1	EDC4	151.6		3	5	4318.09	141556	32.782		7	8	70516	917104	13.0056
High	Master Protein	E9PAV3	Nascent polypeptide-associated complex subunit alpha, muscle-specific form OS=Homo sapiens OX=9606 GN=NACA PE=1 SV=1	NACA	205.3		3	9	57831.5	1.86562e+06	32.2596		3	10	27964.9	1.70601e+06	61.0053
High	Master Protein	P35658	Nuclear pore complex protein Nup214 OS=Homo sapiens OX=9606 GN=NUP214 PE=1 SV=2	NUP214	213.5		12	22	26500.8	822699	31.0442		8	18	29661.8	963281	32.4755
High	Master Protein	P28074	Proteasome subunit beta type-5 OS=Homo sapiens OX=9606 GN=PSMB5 PE=1 SV=3	PSMB5	28.5		27	8	13840.5	378926	27.3781		29	12	102575	1.78888e+06	17.4398
High	Master Protein	Q5VZM2	Ras-related GTP-binding protein B OS=Homo sapiens OX=9606 GN=RRAGB PE=1 SV=1	RRAGB	43.2		5	2	6556.91	166662	25.4178		9	5	76991.5	855033	11.1056
High	Master Protein	P07355	Annexin A2 OS=Homo sapiens OX=9606 GN=ANXA2 PE=1 SV=2	ANXA2	38.6		61	75	1.29284e+06	3.25824e+07	25.2022		60	57	1.71084e+06	4.23509e+07	24.7544
High	Master Protein	Q7KZF4	Staphylococcal nuclease domain-containing protein 1 OS=Homo sapiens OX=9606 GN=SND1 PE=1 SV=1	SND1	101.9		13	9	13451.8	333544	24.7954		28	26	183589	3.03281e+06	16.5196
High	Master Protein	O00487	26S proteasome non-ATPase regulatory subunit 14 OS=Homo sapiens OX=9606 GN=PSMD14 PE=1 SV=1	PSMD14	34.6		15	5	19021.1	456286	23.9884		32	7	114507	4.01256e+06	35.0421
High	Master Protein	Q14258	E3 ubiquitin/ISG15 ligase TRIM25 OS=Homo sapiens OX=9606 GN=TRIM25 PE=1 SV=2	TRIM25	70.9		12	10	18665.3	439525	23.5477		13	9	31470.2	994723	31.6084
High	Master Protein	Q04828	Aldo-keto reductase family 1 member C1 OS=Homo sapiens OX=9606 GN=AKR1C1 PE=1 SV=1	AKR1C1	36.8		29	11	68544.5	1.60981e+06	23.4857		52	24	535240	1.07812e+07	20.1427
High	Master Protein	E7EVA0	Microtubule-associated protein OS=Homo sapiens OX=9606 GN=MAP4 PE=1 SV=1	MAP4	245.3		16	49	331646	7.76705e+06	23.4197		8	15		2.01377e+06	#VALUE!
High	Master Protein	Q99536	Synaptic vesicle membrane protein VAT-1 homolog OS=Homo sapiens OX=9606 GN=VAT1 PE=1 SV=2	VAT1	41.9		12	4	4972.17	115687	23.2669		19	9	53882.1	705759	13.0982
High	Master Protein	P52943	Cysteine-rich protein 2 OS=Homo sapiens OX=9606 GN=CRIP2 PE=1 SV=1	CRIP2	22.5		32	5	29805.3	689715	23.1407		23	2		309942	#VALUE!
High	Master Protein	A0A024R4E5	High density lipoprotein binding protein (Vigilin), isoform CRA_a OS=Homo sapiens OX=9606 GN=HDLBP PE=1 SV=1	HDLBP	141.4		14	19	49722.3	1.09326e+06	21.9873		10	17	20315.9	1.12913e+06	55.5786
High	Master Protein	O95747	Serine/threonine-protein kinase OSR1 OS=Homo sapiens OX=9606 GN=OXSR1 PE=1 SV=1	OXSR1	58		4	2	11494.4	243554	21.189		26	16	238954	2.41917e+06	10.124
High	Master Protein	Q5JWF2	Guanine nucleotide-binding protein G(s) subunit alpha isoforms XLas OS=Homo sapiens OX=9606 GN=GNAS PE=1 SV=2	GNAS	111		5	8	28035.2	592921	21.1491		7	14	94642.5	2.07267e+06	21.9
High	Master Protein	O14531	Dihydropyrimidinase-related protein 4 OS=Homo sapiens OX=9606 GN=DPYSL4 PE=1 SV=2	DPYSL4	61.8		21	12	41020.3	831491	20.2702		50	28	390738	5.69333e+06	14.5707
High	Master Protein	Q13200	26S proteasome non-ATPase regulatory subunit 2 OS=Homo sapiens OX=9606 GN=PSMD2 PE=1 SV=3	PSMD2	100.1		8	6	5477.42	109756	20.0379		5	7	14502.2	347916	23.9905
High	Master Protein	Q9Y490	Talin-1 OS=Homo sapiens OX=9606 GN=TLN1 PE=1 SV=3	TLN1	269.6		4	9	19678.9	361940	18.3923		3	11		464153	#VALUE!
High	Master Protein	P42224	Signal transducer and activator of transcription 1-alpha/beta OS=Homo sapiens OX=9606 GN=STAT1 PE=1 SV=2	STAT1	87.3		15	12	33060.6	604885	18.2963		25	24	239306	3.49523e+06	14.6057
High	Master Protein	O75534	Cold shock domain-containing protein E1 OS=Homo sapiens OX=9606 GN=CSDE1 PE=1 SV=2	CSDE1	88.8		2	4	7027.38	128046	18.221		8	9	37780.9	765976	20.2742
High	Master Protein	Q13283	Ras GTPase-activating protein-binding protein 1 OS=Homo sapiens OX=9606 GN=G3BP1 PE=1 SV=1	G3BP1	52.1		17	11	51125.7	921619	18.0266		5	4		207868	#VALUE!
High	Master Protein	Q9Y450	HBS1-like protein OS=Homo sapiens OX=9606 GN=HBS1L PE=1 SV=1	HBS1L	75.4		3	2	3485.69	62723.6	17.9946		10	5		395722	#VALUE!
High	Master Protein	P63244	Receptor of activated protein C kinase 1 OS=Homo sapiens OX=9606 GN=RACK1 PE=1 SV=3	RACK1	35.1		32	11	100967	1.80613e+06	17.8882		54	31	1.33839e+06	1.48584e+07	11.1017
High	Master Protein	P12109	Collagen alpha-1(VI) chain OS=Homo sapiens OX=9606 GN=COL6A1 PE=1 SV=3	COL6A1	108.5		4	4	13383.5	237250	17.727		17	18	188323	2.43748e+06	12.943
High	Master Protein	P50570	Dynamin-2 OS=Homo sapiens OX=9606 GN=DNM2 PE=1 SV=2	DNM2	98		8	8	36867.5	652465	17.6975		11	11	61831.8	1.34714e+06	21.7871
High	Master Protein	P62979	Ubiquitin-40S ribosomal protein S27a OS=Homo sapiens OX=9606 GN=RPS27A PE=1 SV=2	RPS27A	18		38	55	2.07267e+06	3.58191e+07	17.2816		54	87	1.5753e+07	4.41881e+08	28.0506
High	Master Protein	Q9BSJ8	Extended synaptotagmin-1 OS=Homo sapiens OX=9606 GN=ESYT1 PE=1 SV=1	ESYT1	122.8		7	8	16907.2	285016	16.8576		17	18	71432.9	1.15141e+06	16.1188
High	Master Protein	P26640	Valine--tRNA ligase OS=Homo sapiens OX=9606 GN=VARS PE=1 SV=4	VARS	140.4		5	6	11415.1	188792	16.5388		14	22	112536	1.7869e+06	15.8785
High	Master Protein	P53621	Coatomer subunit alpha OS=Homo sapiens OX=9606 GN=COPA PE=1 SV=2	COPA	138.3		6	10	34987.6	569369	16.2735		29	47	439112	6.47165e+06	14.738
High	Master Protein	Q14847	LIM and SH3 domain protein 1 OS=Homo sapiens OX=9606 GN=LASP1 PE=1 SV=2	LASP1	29.7		15	10	66264.8	1.07692e+06	16.2517		16	7		818306	#VALUE!
High	Master Protein	P35579	Myosin-9 OS=Homo sapiens OX=9606 GN=MYH9 PE=1 SV=4	MYH9	226.4		36	113	868118	1.39975e+07	16.124		36	107	1.37601e+06	2.45377e+07	17.8325
High	Master Protein	Q9Y265	RuvB-like 1 OS=Homo sapiens OX=9606 GN=RUVBL1 PE=1 SV=1	RUVBL1	50.2		9	4	15025.4	226212	15.0553		18	9	39933.3	818106	20.4868
High	Master Protein	Q8WXI2	Connector enhancer of kinase suppressor of ras 2 OS=Homo sapiens OX=9606 GN=CNKSR2 PE=1 SV=1	CNKSR2	117.5		5	3	13671	204794	14.9802		4	3		177444	#VALUE!
High	Master Protein	P30086	Phosphatidylethanolamine-binding protein 1 OS=Homo sapiens OX=9606 GN=PEBP1 PE=1 SV=3	PEBP1	21		26	7	54705.8	804830	14.712		52	9	41010	1.36088e+06	33.184
High	Master Protein	Q9Y295	Developmentally-regulated GTP-binding protein 1 OS=Homo sapiens OX=9606 GN=DRG1 PE=1 SV=1	DRG1	40.5		7	3	7665.92	111227	14.5093		11	4	17003.4	211639	12.4469
High	Master Protein	A0A0D9SF53	ATP-dependent RNA helicase DDX3X OS=Homo sapiens OX=9606 GN=DDX3X PE=1 SV=1	DDX3X	81.4		31	35	360610	5.19402e+06	14.4034		39	50	1.4962e+06	1.87164e+07	12.5093
High	Master Protein	O43684	Mitotic checkpoint protein BUB3 OS=Homo sapiens OX=9606 GN=BUB3 PE=1 SV=1	BUB3	37.1		11	3	6388.12	88551	13.8618		20	8	60162.4	1.26194e+06	20.9755
High	Master Protein	Q15417	Calponin-3 OS=Homo sapiens OX=9606 GN=CNN3 PE=1 SV=1	CNN3	36.4		31	13	136213	1.83809e+06	13.4942		27	12	10478.3	1.78787e+06	170.625
High	Master Protein	O43175	D-3-phosphoglycerate dehydrogenase OS=Homo sapiens OX=9606 GN=PHGDH PE=1 SV=4	PHGDH	56.6		28	14	77730.6	982067	12.6342		32	25	407754	4.31028e+06	10.5708
High	Master Protein	Q13501	Sequestosome-1 OS=Homo sapiens OX=9606 GN=SQSTM1 PE=1 SV=1	SQSTM1	47.7		18	6	9880.92	122866	12.4346		37	17	42878.3	2.10907e+06	49.1874
High	Master Protein	O43809	Cleavage and polyadenylation specificity factor subunit 5 OS=Homo sapiens OX=9606 GN=NUDT21 PE=1 SV=1	NUDT21	26.2		15	3	5242.85	64260.2	12.2567		12	2		154773	#VALUE!
High	Master Protein	P19525	Interferon-induced, double-stranded RNA-activated protein kinase OS=Homo sapiens OX=9606 GN=EIF2AK2 PE=1 SV=2	EIF2AK2	62.1		7	5	19126.6	233873	12.2276		20	14	104150	1.16425e+06	11.1785
High	Master Protein	Q14764	Major vault protein OS=Homo sapiens OX=9606 GN=MVP PE=1 SV=4	MVP	99.3		18	18	67333.8	811315	12.0491		23	21	19388.4	1.38948e+06	71.6655
High	Master Protein	Q15149	Plectin OS=Homo sapiens OX=9606 GN=PLEC PE=1 SV=3	PLEC	531.5		11	60	460177	5.27712e+06	11.4676		12	69	349178	7.43901e+06	21.3044
High	Master Protein	P56192	Methionine--tRNA ligase, cytoplasmic OS=Homo sapiens OX=9606 GN=MARS PE=1 SV=2	MARS	101.1		4	4	8384.08	94644	11.2885		10	9	49013.8	895672	18.2739
High	Master Protein	O43795	Unconventional myosin-Ib OS=Homo sapiens OX=9606 GN=MYO1B PE=1 SV=3	MYO1B	131.9		3	3	9686.98	108770	11.2285		23	42	424453	4.72835e+06	11.1399
High	Master Protein	P10768	S-formylglutathione hydrolase OS=Homo sapiens OX=9606 GN=ESD PE=1 SV=2	ESD	31.4		20	4	12355.3	136802	11.0723		31	7	32719.2	819036	25.0323
High	Master Protein	P26639	Threonine--tRNA ligase, cytoplasmic OS=Homo sapiens OX=9606 GN=TARS PE=1 SV=3	TARS	83.4		4	4	20910.3	229226	10.9624		7	9		906220	#VALUE!
High	Master Protein	P09972	Fructose-bisphosphate aldolase C OS=Homo sapiens OX=9606 GN=ALDOC PE=1 SV=2	ALDOC	39.4		10	4	6134.25	64106	10.4505		9	3		91477.6	#VALUE!
High	Master Protein	O75083	WD repeat-containing protein 1 OS=Homo sapiens OX=9606 GN=WDR1 PE=1 SV=4	WDR1	66.2		16	11	61620.7	635956	10.3205		34	20	411597	4.53583e+06	11.0201
High	Master Protein	P08133	Annexin A6 OS=Homo sapiens OX=9606 GN=ANXA6 PE=1 SV=3	ANXA6	75.8		19	13	62376.4	642590	10.3018		24	25	222558	2.60574e+06	11.7082
High	Master Protein	Q9Y4P8	WD repeat domain phosphoinositide-interacting protein 2 OS=Homo sapiens OX=9606 GN=WIPI2 PE=1 SV=1	WIPI2	49.4		5	2	12217	125368	10.2617		5	2		70287.5	#VALUE!
High	Master Protein	A0A0B4J2C3	Translationally-controlled tumor protein OS=Homo sapiens OX=9606 GN=TPT1 PE=1 SV=1	TPT1	22.6		21	4	7920.06	80630.8	10.1806		14	4	45587.1	609153	13.3624
High	Master Protein	P68366	Tubulin alpha-4A chain OS=Homo sapiens OX=9606 GN=TUBA4A PE=1 SV=1	TUBA4A	49.9		50	126	106650	1.98585e+06	18.6202		54	150	565860	5.61985e+06	9.93153
High	Master Protein	Q92616	eIF-2-alpha kinase activator GCN1 OS=Homo sapiens OX=9606 GN=GCN1 PE=1 SV=6	GCN1	292.6		5	14	37863.6	488805	12.9096		12	42	260835	2.59039e+06	9.93113
High	Master Protein	P21266	Glutathione S-transferase Mu 3 OS=Homo sapiens OX=9606 GN=GSTM3 PE=1 SV=3	GSTM3	26.5		17	4		138999	#VALUE!		49	22	350314	3.44127e+06	9.82339
High	Master Protein	P28482	Mitogen-activated protein kinase 1 OS=Homo sapiens OX=9606 GN=MAPK1 PE=1 SV=3	MAPK1	41.4		19	7		254342	#VALUE!		25	11	39200.1	382995	9.77026
High	Master Protein	F8W930	Insulin-like growth factor 2 mRNA-binding protein 2 OS=Homo sapiens OX=9606 GN=IGF2BP2 PE=1 SV=1	IGF2BP2	66.7		16	12	45341.5	993708	21.9161		35	27	380170	3.68233e+06	9.686
High	Master Protein	P10155	60 kDa SS-A/Ro ribonucleoprotein OS=Homo sapiens OX=9606 GN=TROVE2 PE=1 SV=2	TROVE2	60.6		2	2		94782.7	#VALUE!		16	12	142147	1.36141e+06	9.57751
High	Master Protein	P51114	Fragile X mental retardation syndrome-related protein 1 OS=Homo sapiens OX=9606 GN=FXR1 PE=1 SV=3	FXR1	69.7		7	4		136158	#VALUE!		14	9	86286.7	812364	9.41471
High	Master Protein	P04350	Tubulin beta-4A chain OS=Homo sapiens OX=9606 GN=TUBB4A PE=1 SV=2	TUBB4A	49.6		54	99	109035	1.15603e+06	10.6024		78	180	414407	3.8853e+06	9.37556
High	Master Protein	O15371	Eukaryotic translation initiation factor 3 subunit D OS=Homo sapiens OX=9606 GN=EIF3D PE=1 SV=1	EIF3D	63.9		7	4		109008	#VALUE!		12	8	93248.9	874243	9.37537
High	Master Protein	Q92973	Transportin-1 OS=Homo sapiens OX=9606 GN=TNPO1 PE=1 SV=2	TNPO1	102.3		2	2		108630	#VALUE!		12	14	165527	1.48198e+06	8.95311
High	Master Protein	Q71U36	Tubulin alpha-1A chain OS=Homo sapiens OX=9606 GN=TUBA1A PE=1 SV=1	TUBA1A	50.1		66	154	284892	7.38018e+06	25.9051		69	217	4.30442e+06	3.7081e+07	8.61464
High	Master Protein	F5H5D3	Tubulin alpha chain OS=Homo sapiens OX=9606 GN=TUBA1C PE=1 SV=1	TUBA1C	57.7		57	176	5.42557e+06	8.61218e+07	15.8733		60	198	4.34866e+07	3.74361e+08	8.60865
High	Master Protein	P35998	26S proteasome regulatory subunit 7 OS=Homo sapiens OX=9606 GN=PSMC2 PE=1 SV=3	PSMC2	48.6		27	14	17443.6	541665	31.0523		39	34	382617	3.22691e+06	8.4338
High	Master Protein	Q5T9B7	Adenylate kinase isoenzyme 1 OS=Homo sapiens OX=9606 GN=AK1 PE=1 SV=1	AK1	23.4		18	4	12012.4	183778	15.299		26	9	164919	1.38319e+06	8.38707
High	Master Protein	P61371	Insulin gene enhancer protein ISL-1 OS=Homo sapiens OX=9606 GN=ISL1 PE=1 SV=1	ISL1	39		58	32	74556.6	8.5702e+06	114.949		38	22	902608	7.54611e+06	8.36033
High	Master Protein	P11766	Alcohol dehydrogenase class-3 OS=Homo sapiens OX=9606 GN=ADH5 PE=1 SV=4	ADH5	39.7		11	3		132036	#VALUE!		31	18	156581	1.30007e+06	8.30283
High	Master Protein	Q9BUF5	Tubulin beta-6 chain OS=Homo sapiens OX=9606 GN=TUBB6 PE=1 SV=1	TUBB6	49.8		37	67		1.81914e+06	#VALUE!		60	135	558612	4.61445e+06	8.26056
High	Master Protein	P61163	Alpha-centractin OS=Homo sapiens OX=9606 GN=ACTR1A PE=1 SV=1	ACTR1A	42.6		15	3		47991.5	#VALUE!		19	6	77428.4	625228	8.07492
High	Master Protein	P57723	Poly(rC)-binding protein 4 OS=Homo sapiens OX=9606 GN=PCBP4 PE=2 SV=1	PCBP4	41.5		3	2	2595.68	41423.3	15.9586		20	12	250410	1.99687e+06	7.97441
High	Master Protein	P46459	Vesicle-fusing ATPase OS=Homo sapiens OX=9606 GN=NSF PE=1 SV=3	NSF	82.5		6	3		150736	#VALUE!		21	19	316297	2.51676e+06	7.95696
High	Master Protein	Q16643	Drebrin OS=Homo sapiens OX=9606 GN=DBN1 PE=1 SV=4	DBN1	71.4		7	4		132471	#VALUE!		16	17	185705	1.47164e+06	7.92465
High	Master Protein	P07437	Tubulin beta chain OS=Homo sapiens OX=9606 GN=TUBB PE=1 SV=2	TUBB	49.6		72	122	4.59797e+06	8.15396e+07	17.7338		82	226	3.98563e+07	3.14925e+08	7.90151
High	Master Protein	P51116	Fragile X mental retardation syndrome-related protein 2 OS=Homo sapiens OX=9606 GN=FXR2 PE=1 SV=2	FXR2	74.2		8	3		137134	#VALUE!		16	11	181335	1.42304e+06	7.84759
High	Master Protein	P40261	Nicotinamide N-methyltransferase OS=Homo sapiens OX=9606 GN=NNMT PE=1 SV=1	NNMT	29.6		7	3		235031	#VALUE!		27	12	305329	2.39011e+06	7.82799
High	Master Protein	A5YKK6	CCR4-NOT transcription complex subunit 1 OS=Homo sapiens OX=9606 GN=CNOT1 PE=1 SV=2	CNOT1	266.8		1	2		41121.5	#VALUE!		3	8	32576.6	247973	7.61198
High	Master Protein	P13489	Ribonuclease inhibitor OS=Homo sapiens OX=9606 GN=RNH1 PE=1 SV=2	RNH1	49.9		41	19	79682.1	1.36636e+06	17.1477		57	39	1.03068e+06	7.80105e+06	7.56887
High	Master Protein	Q9NQC3	Reticulon-4 OS=Homo sapiens OX=9606 GN=RTN4 PE=1 SV=2	RTN4	129.9		8	9	16234.9	766582	47.2183		2	3	34329.8	254452	7.41197
High	Master Protein	H7BY58	Protein-L-isoaspartate O-methyltransferase OS=Homo sapiens OX=9606 GN=PCMT1 PE=1 SV=1	PCMT1	30.3		33	6	9947.78	318485	32.0157		10	2	44617.3	329883	7.39363
High	Master Protein	P16152	Carbonyl reductase [NADPH] 1 OS=Homo sapiens OX=9606 GN=CBR1 PE=1 SV=3	CBR1	30.4		23	8		202598	#VALUE!		52	18	224023	1.65521e+06	7.38858
High	Master Protein	Q13509	Tubulin beta-3 chain OS=Homo sapiens OX=9606 GN=TUBB3 PE=1 SV=2	TUBB3	50.4		59	87	510379	6.9601e+06	13.6371		67	168	3.49272e+06	2.34633e+07	6.71778
High	Master Protein	Q8N4C8	Misshapen-like kinase 1 OS=Homo sapiens OX=9606 GN=MINK1 PE=1 SV=2	MINK1	149.7		70	286	2.00986e+06	4.38411e+08	218.13		65	432	2.52089e+08	1.6666e+09	6.61115
High	Master Protein	Q9H2A3	Neurogenin-2 OS=Homo sapiens OX=9606 GN=NEUROG2 PE=2 SV=2	NEUROG2	28.6		34	38	155259	9.42357e+06	60.6958		43	38	7.39814e+06	4.74e+07	6.40701
High	Master Protein	P16615	Sarcoplasmic/endoplasmic reticulum calcium ATPase 2 OS=Homo sapiens OX=9606 GN=ATP2A2 PE=1 SV=1	ATP2A2	114.7		5	3		63714.1	#VALUE!		37	57	1.43489e+06	8.90736e+06	6.20771
High	Master Protein	Q13148	TAR DNA-binding protein 43 OS=Homo sapiens OX=9606 GN=TARDBP PE=1 SV=1	TARDBP	44.7		20	10	57015.8	846354	14.8442		25	18	1.28773e+06	7.89292e+06	6.12934
High	Master Protein	Q15365	Poly(rC)-binding protein 1 OS=Homo sapiens OX=9606 GN=PCBP1 PE=1 SV=2	PCBP1	37.5		45	16	260545	2.69252e+06	10.3342		48	19	410878	2.45602e+06	5.9775
High	Master Protein	Q8TDZ2	[F-actin]-monooxygenase MICAL1 OS=Homo sapiens OX=9606 GN=MICAL1 PE=1 SV=2	MICAL1	117.8		4	4		133388	#VALUE!		21	25	404663	2.39943e+06	5.92944
High	Master Protein	P55795	Heterogeneous nuclear ribonucleoprotein H2 OS=Homo sapiens OX=9606 GN=HNRNPH2 PE=1 SV=1	HNRNPH2	49.2		29	13	19368.3	249322	12.8727		44	45	860165	5.08302e+06	5.90936
High	Master Protein	A6NHR9	Structural maintenance of chromosomes flexible hinge domain-containing protein 1 OS=Homo sapiens OX=9606 GN=SMCHD1 PE=1 SV=2	SMCHD1	226.2		2	4		57195.3	#VALUE!		4	11	78417.1	460243	5.86917
High	Master Protein	P21964	Catechol O-methyltransferase OS=Homo sapiens OX=9606 GN=COMT PE=1 SV=2	COMT	30		20	6	9178.36	380589	41.4659		33	18	680930	3.89866e+06	5.72549
High	Master Protein	P31153	S-adenosylmethionine synthase isoform type-2 OS=Homo sapiens OX=9606 GN=MAT2A PE=1 SV=1	MAT2A	43.6		2	2			#VALUE!		7	3	55692.6	304436	5.46637
High	Master Protein	P09382	Galectin-1 OS=Homo sapiens OX=9606 GN=LGALS1 PE=1 SV=2	LGALS1	14.7		75	16	354123	3.72681e+06	10.524		75	26	2.08984e+06	1.14059e+07	5.45778
High	Master Protein	P51149	Ras-related protein Rab-7a OS=Homo sapiens OX=9606 GN=RAB7A PE=1 SV=1	RAB7A	23.5		15	3		144323	#VALUE!		60	21	829226	4.46637e+06	5.38619
High	Master Protein	P49959	Double-strand break repair protein MRE11 OS=Homo sapiens OX=9606 GN=MRE11 PE=1 SV=3	MRE11	80.5		5	4		188426	#VALUE!		6	6	56757.2	300894	5.30142
High	Master Protein	Q9BWF3	RNA-binding protein 4 OS=Homo sapiens OX=9606 GN=RBM4 PE=1 SV=1	RBM4	40.3		15	3		140540	#VALUE!		36	20	662443	3.48297e+06	5.25777
High	Master Protein	P46063	ATP-dependent DNA helicase Q1 OS=Homo sapiens OX=9606 GN=RECQL PE=1 SV=3	RECQL	73.4		5	5	7711.12	161929	20.9994		27	26	411464	2.15274e+06	5.23191
High	Master Protein	Q13363	C-terminal-binding protein 1 OS=Homo sapiens OX=9606 GN=CTBP1 PE=1 SV=2	CTBP1	47.5		5	2		68080	#VALUE!		18	16	228869	1.19112e+06	5.20439
High	Master Protein	Q92466	DNA damage-binding protein 2 OS=Homo sapiens OX=9606 GN=DDB2 PE=1 SV=1	DDB2	47.8		6	2		62875.3	#VALUE!		5	2	18848.6	97268.3	5.1605
High	Master Protein	D6RE79	Major facilitator superfamily domain-containing protein 10 OS=Homo sapiens OX=9606 GN=MFSD10 PE=1 SV=1	MFSD10	50.4		3	2		63647.6	#VALUE!		9	7	119204	605362	5.07837
High	Master Protein	O00154	Cytosolic acyl coenzyme A thioester hydrolase OS=Homo sapiens OX=9606 GN=ACOT7 PE=1 SV=3	ACOT7	41.8		8	3	14936.9	166505	11.1473		23	13	262700	1.29717e+06	4.93785
High	Master Protein	P62280	40S ribosomal protein S11 OS=Homo sapiens OX=9606 GN=RPS11 PE=1 SV=3	RPS11	18.4		33	14	204006	2.15298e+06	10.5535		53	26	2.55139e+06	1.2452e+07	4.88049
High	Master Protein	P02042	Hemoglobin subunit delta OS=Homo sapiens OX=9606 GN=HBD PE=1 SV=2	HBD	16		7	2	17266	222432	12.8827		24	11	594007	2.80419e+06	4.72079
High	Master Protein	Q15029	116 kDa U5 small nuclear ribonucleoprotein component OS=Homo sapiens OX=9606 GN=EFTUD2 PE=1 SV=1	EFTUD2	109.4		3	2	63132.3		#VALUE!		26	27	423862	1.98223e+06	4.67659
High	Master Protein	P37837	Transaldolase OS=Homo sapiens OX=9606 GN=TALDO1 PE=1 SV=2	TALDO1	37.5		9	4	6356.37	130271	20.4946		6	2	29970.8	137512	4.58821
High	Master Protein	P61204	ADP-ribosylation factor 3 OS=Homo sapiens OX=9606 GN=ARF3 PE=1 SV=2	ARF3	20.6		37	5		20076	#VALUE!		55	21	82943.8	360385	4.34493
High	Master Protein	Q5SW79	Centrosomal protein of 170 kDa OS=Homo sapiens OX=9606 GN=CEP170 PE=1 SV=1	CEP170	175.2		12	18	1443.34	1.31121e+06	908.455		5	6	144514	624795	4.32343
High	Master Protein	P41250	Glycine--tRNA ligase OS=Homo sapiens OX=9606 GN=GARS PE=1 SV=3	GARS	83.1		7	7	20806.9	241595	11.6113		30	40	1.29712e+06	5.48682e+06	4.23
High	Master Protein	P09110	3-ketoacyl-CoA thiolase, peroxisomal OS=Homo sapiens OX=9606 GN=ACAA1 PE=1 SV=2	ACAA1	44.3		24	10	21135.9	306279	14.4909		54	28	1.3373e+06	5.51457e+06	4.12365
High	Master Protein	P17858	ATP-dependent 6-phosphofructokinase, liver type OS=Homo sapiens OX=9606 GN=PFKL PE=1 SV=6	PFKL	85		13	7	34771.1	499391	14.3622		34	32	1.4465e+06	5.84887e+06	4.04346
High	Master Protein	P22695	Cytochrome b-c1 complex subunit 2, mitochondrial OS=Homo sapiens OX=9606 GN=UQCRC2 PE=1 SV=3	UQCRC2	48.4		13	2	126812		#VALUE!		20	10	101825	396402	3.89298
High	Master Protein	P27824	Calnexin OS=Homo sapiens OX=9606 GN=CANX PE=1 SV=2	CANX	67.5		5	3		86564.6	#VALUE!		3	2	12230.8	46445.8	3.79745
High	Master Protein	Q9Y6C9	Mitochondrial carrier homolog 2 OS=Homo sapiens OX=9606 GN=MTCH2 PE=1 SV=1	MTCH2	33.3		3	2		29647.9	#VALUE!		17	10	233568	842990	3.60918
High	Master Protein	O75569	Interferon-inducible double-stranded RNA-dependent protein kinase activator A OS=Homo sapiens OX=9606 GN=PRKRA PE=1 SV=1	PRKRA	34.4		15	6	19064.4	450503	23.6306		32	22	1.02917e+06	3.53166e+06	3.43157
High	Master Protein	Q5TDF0	Cancer-related nucleoside-triphosphatase OS=Homo sapiens OX=9606 GN=NTPCR PE=1 SV=1	NTPCR	25.1		13	3		76846.5	#VALUE!		33	11	251220	853519	3.39749
High	Master Protein	P07203	Glutathione peroxidase 1 OS=Homo sapiens OX=9606 GN=GPX1 PE=1 SV=4	GPX1	22.1		6	2		45500.2	#VALUE!		54	19	822474	2.48572e+06	3.02224
High	Master Protein	O43390	Heterogeneous nuclear ribonucleoprotein R OS=Homo sapiens OX=9606 GN=HNRNPR PE=1 SV=1	HNRNPR	70.9		5	5		79006.8	#VALUE!		6	9	31039.8	93096.2	2.99925
High	Master Protein	Q9UBQ7	Glyoxylate reductase/hydroxypyruvate reductase OS=Homo sapiens OX=9606 GN=GRHPR PE=1 SV=1	GRHPR	35.6		10	3		85342.8	#VALUE!		23	8	226859	678711	2.99177
High	Master Protein	P55786	Puromycin-sensitive aminopeptidase OS=Homo sapiens OX=9606 GN=NPEPPS PE=1 SV=2	NPEPPS	103.2		7	5		84774.6	#VALUE!		3	3	29506.5	79712.1	2.70151
High	Master Protein	P62136	Serine/threonine-protein phosphatase PP1-alpha catalytic subunit OS=Homo sapiens OX=9606 GN=PPP1CA PE=1 SV=1	PPP1CA	37.5		39	17	72569.9	707108	9.74381		44	29	319919	5.26149e+06	16.4463
High	Master Protein	Q9ULV4	Coronin-1C OS=Homo sapiens OX=9606 GN=CORO1C PE=1 SV=1	CORO1C	53.2		16	12	88251.3	856810	9.70876		19	13	191891	1.95428e+06	10.1843
High	Master Protein	Q96CX2	BTB/POZ domain-containing protein KCTD12 OS=Homo sapiens OX=9606 GN=KCTD12 PE=1 SV=1	KCTD12	35.7		8	2	9101.11	86762.6	9.53319		30	12	48180.9	855000	17.7456
High	Master Protein	P26447	Protein S100-A4 OS=Homo sapiens OX=9606 GN=S100A4 PE=1 SV=1	S100A4	11.7		11	2	21378	203411	9.51495		18	3	13653.3	361150	26.4515
High	Master Protein	Q05682	Caldesmon OS=Homo sapiens OX=9606 GN=CALD1 PE=1 SV=3	CALD1	93.2		22	19	199045	1.88675e+06	9.47902		8	9		614716	#VALUE!
High	Master Protein	P14868	Aspartate--tRNA ligase, cytoplasmic OS=Homo sapiens OX=9606 GN=DARS PE=1 SV=2	DARS	57.1		4	3	8092.03	76672.1	9.47502		17	18	195021	1.43487e+06	7.35752
High	Master Protein	P27635	60S ribosomal protein L10 OS=Homo sapiens OX=9606 GN=RPL10 PE=1 SV=4	RPL10	24.6		21	7	78195.3	738102	9.43921		39	29	2.58343e+06	9.27233e+06	3.58915
High	Master Protein	P55265	Double-stranded RNA-specific adenosine deaminase OS=Homo sapiens OX=9606 GN=ADAR PE=1 SV=4	ADAR	136		2	2	7491.23	69023.6	9.21392		13	17	532216	2.49382e+06	4.68574
High	Master Protein	Q9Y3I0	tRNA-splicing ligase RtcB homolog OS=Homo sapiens OX=9606 GN=RTCB PE=1 SV=1	RTCB	55.2		20	11	77196.4	691760	8.96104		22	16	282079	3.45338e+06	12.2426
High	Master Protein	P60981	Destrin OS=Homo sapiens OX=9606 GN=DSTN PE=1 SV=3	DSTN	18.5		30	4	10364.9	91929.9	8.86933		37	7		149654	#VALUE!
High	Master Protein	Q9NR31	GTP-binding protein SAR1a OS=Homo sapiens OX=9606 GN=SAR1A PE=1 SV=1	SAR1A	22.4		19	2	16485.8	146066	8.86012		26	7	243937	1.21413e+06	4.97724
High	Master Protein	Q16658	Fascin OS=Homo sapiens OX=9606 GN=FSCN1 PE=1 SV=3	FSCN1	54.5		25	17	129204	1.13078e+06	8.75191		53	44	1.35319e+06	1.23935e+07	9.15875
High	Master Protein	P42167	Lamina-associated polypeptide 2, isoforms beta/gamma OS=Homo sapiens OX=9606 GN=TMPO PE=1 SV=2	TMPO	50.6		17	11	44641.4	388172	8.69535		7	4		48055	#VALUE!
High	Master Protein	P48643	T-complex protein 1 subunit epsilon OS=Homo sapiens OX=9606 GN=CCT5 PE=1 SV=1	CCT5	59.6		16	9	53523.4	463971	8.66856		17	16	120005	1.14726e+06	9.56007
High	Master Protein	P20618	Proteasome subunit beta type-1 OS=Homo sapiens OX=9606 GN=PSMB1 PE=1 SV=2	PSMB1	26.5		35	10	43853.5	377553	8.60941		46	15	68767.3	1.64464e+06	23.916
High	Master Protein	O43776	Asparagine--tRNA ligase, cytoplasmic OS=Homo sapiens OX=9606 GN=NARS PE=1 SV=1	NARS	62.9		4	2	16213.2	139494	8.60374		27	18	116090	1.75015e+06	15.0758
High	Master Protein	P04083	Annexin A1 OS=Homo sapiens OX=9606 GN=ANXA1 PE=1 SV=2	ANXA1	38.7		42	23	239226	2.03484e+06	8.50594		34	16	37640.7	1.51173e+06	40.162
High	Master Protein	Q9BUJ2	Heterogeneous nuclear ribonucleoprotein U-like protein 1 OS=Homo sapiens OX=9606 GN=HNRNPUL1 PE=1 SV=2	HNRNPUL1	95.7		4	3	9959.17	84409.5	8.47556		17	17	379831	2.12871e+06	5.60435
High	Master Protein	P19367	Hexokinase-1 OS=Homo sapiens OX=9606 GN=HK1 PE=1 SV=3	HK1	102.4		1	2	6356.28	53127.1	8.3582		10	12	105810	611787	5.78197
High	Master Protein	Q14315	Filamin-C OS=Homo sapiens OX=9606 GN=FLNC PE=1 SV=3	FLNC	290.8		16	62	283959	2.36821e+06	8.33998		24	77	399625	6.58893e+06	16.4878
High	Master Protein	O00299	Chloride intracellular channel protein 1 OS=Homo sapiens OX=9606 GN=CLIC1 PE=1 SV=4	CLIC1	26.9		11	4	30078	250718	8.3356		38	15	243379	2.47489e+06	10.1689
High	Master Protein	Q6S8J3	POTE ankyrin domain family member E OS=Homo sapiens OX=9606 GN=POTEE PE=2 SV=3	POTEE	121.3		10	48	533802	4.43688e+06	8.31183		10	69	234091	1.64544e+06	7.02905
High	Master Protein	P30038	Delta-1-pyrroline-5-carboxylate dehydrogenase, mitochondrial OS=Homo sapiens OX=9606 GN=ALDH4A1 PE=1 SV=3	ALDH4A1	61.7		5	4	21221.8	171666	8.08917		21	28	842735	2.22124e+06	2.63575
High	Master Protein	P05161	Ubiquitin-like protein ISG15 OS=Homo sapiens OX=9606 GN=ISG15 PE=1 SV=5	ISG15	17.9		19	5	47300.3	382287	8.08212		30	8	262893	2.94498e+06	11.2022
High	Master Protein	O75382	Tripartite motif-containing protein 3 OS=Homo sapiens OX=9606 GN=TRIM3 PE=1 SV=2	TRIM3	80.8		4	3	9219.27	73562.9	7.97925		15	11	117791	1.22466e+06	10.3969
High	Master Protein	Q8WXF1	Paraspeckle component 1 OS=Homo sapiens OX=9606 GN=PSPC1 PE=1 SV=1	PSPC1	58.7		10	4	14012.4	108906	7.77217		8	3		334852	#VALUE!
High	Master Protein	P61956	Small ubiquitin-related modifier 2 OS=Homo sapiens OX=9606 GN=SUMO2 PE=1 SV=3	SUMO2	10.9		23	2	30557.3	231843	7.58715		23	3	235228	988653	4.20296
High	Master Protein	Q9Y678	Coatomer subunit gamma-1 OS=Homo sapiens OX=9606 GN=COPG1 PE=1 SV=1	COPG1	97.7		3	3	15833.3	118265	7.46942		22	21	90129.5	2.02581e+06	22.4766
High	Master Protein	A0A0C4DG17	40S ribosomal protein SA OS=Homo sapiens OX=9606 GN=RPSA PE=1 SV=1	RPSA	33.3		28	10	114057	822585	7.21208		33	11	186433	2.45785e+06	13.1835
High	Master Protein	P38919	Eukaryotic initiation factor 4A-III OS=Homo sapiens OX=9606 GN=EIF4A3 PE=1 SV=4	EIF4A3	46.8		9	6	2586.76	18340.1	7.09001		27	24	168628	1.79808e+06	10.663
High	Master Protein	P06396	Gelsolin OS=Homo sapiens OX=9606 GN=GSN PE=1 SV=1	GSN	85.6		26	21	308654	2.1867e+06	7.08462		15	18	592284	5.03716e+06	8.50463
High	Master Protein	Q13310	Polyadenylate-binding protein 4 OS=Homo sapiens OX=9606 GN=PABPC4 PE=1 SV=1	PABPC4	70.7		18	11	50756.3	347506	6.84656		29	32	319477	2.73324e+06	8.55536
High	Master Protein	P69905	Hemoglobin subunit alpha OS=Homo sapiens OX=9606 GN=HBA1 PE=1 SV=2	HBA1	15.2		22	6	40691	273453	6.72023		35	14	641935	2.25916e+06	3.5193
High	Master Protein	Q14195	Dihydropyrimidinase-related protein 3 OS=Homo sapiens OX=9606 GN=DPYSL3 PE=1 SV=1	DPYSL3	61.9		39	26	427129	2.86358e+06	6.70425		36	25	168651	2.94124e+06	17.4398
High	Master Protein	Q96S97	Myeloid-associated differentiation marker OS=Homo sapiens OX=9606 GN=MYADM PE=1 SV=2	MYADM	35.3		10	3	26449.1	176747	6.68253		16	9	206978	971613	4.69428
High	Master Protein	P14174	Macrophage migration inhibitory factor OS=Homo sapiens OX=9606 GN=MIF PE=1 SV=4	MIF	12.5		8	2	9749.74	64698.9	6.63596		8	2	60808.7	322439	5.30252
High	Master Protein	P20592	Interferon-induced GTP-binding protein Mx2 OS=Homo sapiens OX=9606 GN=MX2 PE=1 SV=1	MX2	82		8	6	36973.5	242437	6.55703		19	20	176403	1.82946e+06	10.3709
High	Master Protein	Q14194	Dihydropyrimidinase-related protein 1 OS=Homo sapiens OX=9606 GN=CRMP1 PE=1 SV=1	CRMP1	62.1		10	7	55011.9	358568	6.51801		11	11	18431.3	214158	11.6193
High	Master Protein	P25398	40S ribosomal protein S12 OS=Homo sapiens OX=9606 GN=RPS12 PE=1 SV=3	RPS12	14.5		14	2	16762.1	106870	6.37566		20	2	17900.5	267031	14.9175
High	Master Protein	P55010	Eukaryotic translation initiation factor 5 OS=Homo sapiens OX=9606 GN=EIF5 PE=1 SV=2	EIF5	49.2		6	2	11047.9	69274.3	6.27036		6	2		140023	#VALUE!
High	Master Protein	P21912	Succinate dehydrogenase [ubiquinone] iron-sulfur subunit, mitochondrial OS=Homo sapiens OX=9606 GN=SDHB PE=1 SV=3	SDHB	31.6		12	5	12842.4	78696	6.12781		16	7	158550	504484	3.18187
High	Master Protein	P62873	Guanine nucleotide-binding protein G(I)/G(S)/G(T) subunit beta-1 OS=Homo sapiens OX=9606 GN=GNB1 PE=1 SV=3	GNB1	37.4		23	5	46909	286344	6.10426		34	16	606000	6.64367e+06	10.9631
High	Master Protein	P25787	Proteasome subunit alpha type-2 OS=Homo sapiens OX=9606 GN=PSMA2 PE=1 SV=2	PSMA2	25.9		24	4	12714.5	76870.1	6.04584		38	10	74651.4	1.02002e+06	13.6638
High	Master Protein	B7Z6Z4	Myosin light polypeptide 6 OS=Homo sapiens OX=9606 GN=MYL6 PE=1 SV=1	MYL6	26.7		18	4	15779.5	94665.9	5.99931		20	11	172411	1.30086e+06	7.54514
High	Master Protein	Q15717	ELAV-like protein 1 OS=Homo sapiens OX=9606 GN=ELAVL1 PE=1 SV=2	ELAVL1	36.1		17	4	74800.9	445023	5.94943		29	16	905192	4.73695e+06	5.23309
High	Master Protein	G3V5Z7	Proteasome subunit alpha type OS=Homo sapiens OX=9606 GN=PSMA6 PE=1 SV=1	PSMA6	28.1		40	11	79641.5	469511	5.8953		44	15	305883	3.62856e+06	11.8626
High	Master Protein	P49721	Proteasome subunit beta type-2 OS=Homo sapiens OX=9606 GN=PSMB2 PE=1 SV=1	PSMB2	22.8		9	2	8108.62	47568.2	5.86637		11	3	49413.8	549542	11.1212
High	Master Protein	P45880	Voltage-dependent anion-selective channel protein 2 OS=Homo sapiens OX=9606 GN=VDAC2 PE=1 SV=2	VDAC2	31.5		36	14	240362	1.39957e+06	5.82275		56	28	1675734	9.39041e+06	5.60376
High	Master Protein	J3QQX2	Rho GDP-dissociation inhibitor 1 OS=Homo sapiens OX=9606 GN=ARHGDIA PE=1 SV=1	ARHGDIA	25.8		9	6	28720.1	165679	5.76873		11	3	28974	193119	6.66525
High	Master Protein	P22314	Ubiquitin-like modifier-activating enzyme 1 OS=Homo sapiens OX=9606 GN=UBA1 PE=1 SV=3	UBA1	117.8		18	19	197566	1.13629e+06	5.75147		24	33	671661	3.5309e+06	5.25696
High	Master Protein	P35625	Metalloproteinase inhibitor 3 OS=Homo sapiens OX=9606 GN=TIMP3 PE=1 SV=2	TIMP3	24.1		19	4	57662.7	330581	5.73302		27	12	395067	2.82081e+06	7.14007
High	Master Protein	P62191	26S proteasome regulatory subunit 4 OS=Homo sapiens OX=9606 GN=PSMC1 PE=1 SV=1	PSMC1	49.2		17	11	75940.2	429396	5.65439		16	9	75522.4	887535	11.7519
High	Master Protein	Q15233	Non-POU domain-containing octamer-binding protein OS=Homo sapiens OX=9606 GN=NONO PE=1 SV=4	NONO	54.2		39	37	834845	4.64275e+06	5.56122		32	28	1.14814e+06	1.06265e+07	9.25539
High	Master Protein	P11940	Polyadenylate-binding protein 1 OS=Homo sapiens OX=9606 GN=PABPC1 PE=1 SV=2	PABPC1	70.6		27	21	346244	1.90819e+06	5.51111		32	37	883957	7.40333e+06	8.37521
High	Master Protein	B0YIW6	Archain 1, isoform CRA_a OS=Homo sapiens OX=9606 GN=ARCN1 PE=1 SV=1	ARCN1	61.6		6	4	30330.3	164995	5.43995		8	7	23817.6	575538	24.1644
High	Master Protein	P08758	Annexin A5 OS=Homo sapiens OX=9606 GN=ANXA5 PE=1 SV=2	ANXA5	35.9		26	13	143496	779835	5.43455		24	13	251285	1.31067e+06	5.21587
High	Master Protein	P62913	60S ribosomal protein L11 OS=Homo sapiens OX=9606 GN=RPL11 PE=1 SV=2	RPL11	20.2		41	12	209857	1.13909e+06	5.42793		21	13	1.29765e+06	6.10059e+06	4.70128
High	Master Protein	A0A0A0MT49	Transcription activator BRG1 OS=Homo sapiens OX=9606 GN=SMARCA4 PE=1 SV=1	SMARCA4	188.7		0	2	3669.64	19862	5.41251		9	19	321655	971854	3.02142
High	Master Protein	H0YKD8	60S ribosomal protein L28 OS=Homo sapiens OX=9606 GN=RPL28 PE=1 SV=1	RPL28	19.1		11	4	36049.3	194577	5.39754		28	15	1.49822e+06	6.42229e+06	4.28662
High	Master Protein	Q14980	Nuclear mitotic apparatus protein 1 OS=Homo sapiens OX=9606 GN=NUMA1 PE=1 SV=2	NUMA1	238.1		1	4	6178.16	32930.1	5.33008		5	7	63554.3	209346	3.29397
High	Master Protein	Q02543	60S ribosomal protein L18a OS=Homo sapiens OX=9606 GN=RPL18A PE=1 SV=2	RPL18A	20.7		31	8	163077	850033	5.21247		51	28	2.36168e+06	1.2418e+07	5.25811
High	Master Protein	Q02880	DNA topoisomerase 2-beta OS=Homo sapiens OX=9606 GN=TOP2B PE=1 SV=3	TOP2B	183.2		3	6	41302.2	211923	5.13103		31	91	4.83767e+06	1.50632e+07	3.11373
High	Master Protein	J3KTA4	Probable ATP-dependent RNA helicase DDX5 OS=Homo sapiens OX=9606 GN=DDX5 PE=1 SV=1	DDX5	69		15	16	286751	1.42831e+06	4.98103		32	41	1.99563e+06	9.96759e+06	4.9947
High	Master Protein	B1AK88	Capping protein (Actin filament) muscle Z-line, beta, isoform CRA_d OS=Homo sapiens OX=9606 GN=CAPZB PE=1 SV=1	CAPZB	33.8		3	2	24633.2	121517	4.93305		30	13	344760	1.64661e+06	4.7761
High	Master Protein	P62244	40S ribosomal protein S15a OS=Homo sapiens OX=9606 GN=RPS15A PE=1 SV=2	RPS15A	14.8		45	11	166550	820304	4.92527		60	16	900168	5.98554e+06	6.64936
High	Master Protein	J3QRS3	Myosin regulatory light chain 12A OS=Homo sapiens OX=9606 GN=MYL12A PE=1 SV=1	MYL12A	20.4		6	2	10627.3	52097.9	4.90226		17	4	64875.3	363855	5.60853
High	Master Protein	P37802	Transgelin-2 OS=Homo sapiens OX=9606 GN=TAGLN2 PE=1 SV=3	TAGLN2	22.4		11	4	61815.4	302239	4.88938		25	4	76447.8	643073	8.41192
High	Master Protein	P51659	Peroxisomal multifunctional enzyme type 2 OS=Homo sapiens OX=9606 GN=HSD17B4 PE=1 SV=3	HSD17B4	79.6		19	12	107466	525112	4.88632		44	44	1.88747e+06	1.11644e+07	5.91498
High	Master Protein	P57088	Transmembrane protein 33 OS=Homo sapiens OX=9606 GN=TMEM33 PE=1 SV=2	TMEM33	28		5	2	16258.8	79318.5	4.8785		12	5	133674	456067	3.41179
High	Master Protein	Q9BVA1	Tubulin beta-2B chain OS=Homo sapiens OX=9606 GN=TUBB2B PE=1 SV=1	TUBB2B	49.9		66	114	678239	3.29256e+06	4.85458		82	210	2.22655e+06	1.50573e+07	6.76263
High	Master Protein	Q14141	Septin-6 OS=Homo sapiens OX=9606 GN=SEPT6 PE=1 SV=4	2019-09-06	49.7		15	10	126906	606657	4.78037		11	7		123366	#VALUE!
High	Master Protein	P17980	26S proteasome regulatory subunit 6A OS=Homo sapiens OX=9606 GN=PSMC3 PE=1 SV=3	PSMC3	49.2		13	5	17267.6	80619.4	4.66883		15	7	9814.47	399337	40.6886
High	Master Protein	P32969	60S ribosomal protein L9 OS=Homo sapiens OX=9606 GN=RPL9 PE=1 SV=1	RPL9	21.9		28	9	83673.8	390182	4.66313		54	13	533907	1.51686e+06	2.84105
High	Master Protein	P28066	Proteasome subunit alpha type-5 OS=Homo sapiens OX=9606 GN=PSMA5 PE=1 SV=3	PSMA5	26.4		5	2	11971	55421.4	4.62962		5	2	37967.6	242831	6.39575
High	Master Protein	E9PK25	Cofilin-1 OS=Homo sapiens OX=9606 GN=CFL1 PE=1 SV=1	CFL1	22.7		39	11	247559	1.13848e+06	4.5988		51	16	693474	5.40479e+06	7.79379
High	Master Protein	Q12905	Interleukin enhancer-binding factor 2 OS=Homo sapiens OX=9606 GN=ILF2 PE=1 SV=2	ILF2	43		20	10	75458.9	346958	4.59797		39	15	261242	3.02794e+06	11.5905
High	Master Protein	Q5VV89	Microsomal glutathione S-transferase 3 OS=Homo sapiens OX=9606 GN=MGST3 PE=1 SV=1	MGST3	18.4		21	3	24851.3	112094	4.51062		31	9	258755	1.7191e+06	6.64375
High	Master Protein	Q5T5C7	Serine--tRNA ligase, cytoplasmic OS=Homo sapiens OX=9606 GN=SARS PE=1 SV=1	SARS	61.3		9	5	17005.7	75601.5	4.44565		15	8	43794.7	920477	21.018
High	Master Protein	P68104	Elongation factor 1-alpha 1 OS=Homo sapiens OX=9606 GN=EEF1A1 PE=1 SV=1	EEF1A1	50.1		50	78	8.79855e+06	3.87106e+07	4.39966		64	127	1.45395e+07	1.16781e+08	8.03197
High	Master Protein	P20020	Plasma membrane calcium-transporting ATPase 1 OS=Homo sapiens OX=9606 GN=ATP2B1 PE=1 SV=3	ATP2B1	138.7		1	2	17055.5	74072.4	4.34302		6	8		126340	#VALUE!
High	Master Protein	P30041	Peroxiredoxin-6 OS=Homo sapiens OX=9606 GN=PRDX6 PE=1 SV=3	PRDX6	25		42	13	175962	753548	4.28244		48	19	394956	2.81032e+06	7.11552
High	Master Protein	Q13162	Peroxiredoxin-4 OS=Homo sapiens OX=9606 GN=PRDX4 PE=1 SV=1	PRDX4	30.5		15	8	23671.8	100052	4.22661		39	21	227864	868912	3.81329
High	Master Protein	G8JLB6	Heterogeneous nuclear ribonucleoprotein H OS=Homo sapiens OX=9606 GN=HNRNPH1 PE=1 SV=1	HNRNPH1	51.2		27	15	411578	1.71249e+06	4.16079		46	43	4.12009e+06	1.55372e+07	3.77107
High	Master Protein	E9PRY8	Elongation factor 1-delta OS=Homo sapiens OX=9606 GN=EEF1D PE=1 SV=1	EEF1D	76.5		8	6	85738.8	355646	4.14801		5	3		435313	#VALUE!
High	Master Protein	A0A1C7CYX9	Dihydropyrimidinase-related protein 2 OS=Homo sapiens OX=9606 GN=DPYSL2 PE=1 SV=1	DPYSL2	73.5		35	29	1.03472e+06	4.25344e+06	4.11069		33	29	339863	4.80326e+06	14.1329
High	Master Protein	O43242	26S proteasome non-ATPase regulatory subunit 3 OS=Homo sapiens OX=9606 GN=PSMD3 PE=1 SV=2	PSMD3	60.9		10	5	32697.2	134237	4.10545		12	7	25546	655504	25.6598
High	Master Protein	Q99733	Nucleosome assembly protein 1-like 4 OS=Homo sapiens OX=9606 GN=NAP1L4 PE=1 SV=1	NAP1L4	42.8		15	3	25209.5	102945	4.08358		5	2		58078.5	#VALUE!
High	Master Protein	P84085	ADP-ribosylation factor 5 OS=Homo sapiens OX=9606 GN=ARF5 PE=1 SV=2	ARF5	20.5		33	5	102539	417397	4.07063		44	19	29867.7	382426	12.804
High	Master Protein	A0A1W2PQ51	Probable ATP-dependent RNA helicase DDX17 OS=Homo sapiens OX=9606 GN=DDX17 PE=1 SV=1	DDX17	80.4		8	9	37186.5	151151	4.06467		23	31	479527	2.79553e+06	5.82977
High	Master Protein	P23396	40S ribosomal protein S3 OS=Homo sapiens OX=9606 GN=RPS3 PE=1 SV=2	RPS3	26.7		21	13	190225	771980	4.05826		61	31	1.31717e+06	7.67689e+06	5.82832
High	Master Protein	P78527	DNA-dependent protein kinase catalytic subunit OS=Homo sapiens OX=9606 GN=PRKDC PE=1 SV=3	PRKDC	468.8		5	28	225168	908268	4.03374		38	329	1.68031e+07	4.87047e+07	2.89855
High	Master Protein	P34932	Heat shock 70 kDa protein 4 OS=Homo sapiens OX=9606 GN=HSPA4 PE=1 SV=4	HSPA4	94.3		7	7	40598.8	163454	4.02608		7	7		85826.3	#VALUE!
High	Master Protein	Q08211	ATP-dependent RNA helicase A OS=Homo sapiens OX=9606 GN=DHX9 PE=1 SV=4	DHX9	140.9		6	11	101415	407535	4.01847		29	61	2.04558e+06	1.08421e+07	5.30024
High	Master Protein	Q8N1G4	Leucine-rich repeat-containing protein 47 OS=Homo sapiens OX=9606 GN=LRRC47 PE=1 SV=1	LRRC47	63.4		3	2	8239.17	32555	3.95125		2	2		36221.5	#VALUE!
High	Master Protein	J3KQE5	GTP-binding nuclear protein Ran (Fragment) OS=Homo sapiens OX=9606 GN=RAN PE=1 SV=1	RAN	26.8		37	16	360749	1.42338e+06	3.94564		47	21	1.44665e+06	8.53575e+06	5.90038
High	Master Protein	P14866	Heterogeneous nuclear ribonucleoprotein L OS=Homo sapiens OX=9606 GN=HNRNPL PE=1 SV=2	HNRNPL	64.1		28	19	352158	1.38712e+06	3.93893		43	25	1.05214e+06	4.26656e+06	4.05514
High	Master Protein	O75131	Copine-3 OS=Homo sapiens OX=9606 GN=CPNE3 PE=1 SV=1	CPNE3	60.1		5	2	32242.2	125967	3.90692		21	16	281916	1.75839e+06	6.23727
High	Master Protein	Q00839	Heterogeneous nuclear ribonucleoprotein U OS=Homo sapiens OX=9606 GN=HNRNPU PE=1 SV=6	HNRNPU	90.5		19	29	739099	2.85767e+06	3.86642		45	79	1.22497e+07	4.13876e+07	3.37868
High	Master Protein	P50395	Rab GDP dissociation inhibitor beta OS=Homo sapiens OX=9606 GN=GDI2 PE=1 SV=2	GDI2	50.6		16	6	81048.1	311865	3.8479		18	11	160386	1.31563e+06	8.20289
High	Master Protein	P61106	Ras-related protein Rab-14 OS=Homo sapiens OX=9606 GN=RAB14 PE=1 SV=4	RAB14	23.9		13	2	22051.7	84406.9	3.82768		56	13	764712	4.89611e+06	6.40255
High	Master Protein	P52907	F-actin-capping protein subunit alpha-1 OS=Homo sapiens OX=9606 GN=CAPZA1 PE=1 SV=3	CAPZA1	32.9		12	6	39410.7	148586	3.7702		14	6	55338.4	295064	5.332
High	Master Protein	P23526	Adenosylhomocysteinase OS=Homo sapiens OX=9606 GN=AHCY PE=1 SV=4	AHCY	47.7		6	3	39270.8	147940	3.76717		25	20	347492	3.10419e+06	8.93313
High	Master Protein	P25789	Proteasome subunit alpha type-4 OS=Homo sapiens OX=9606 GN=PSMA4 PE=1 SV=1	PSMA4	29.5		16	4	25443.6	95804.3	3.76536		4	2	33690.5	212972	6.32143
High	Master Protein	P22087	rRNA 2'-O-methyltransferase fibrillarin OS=Homo sapiens OX=9606 GN=FBL PE=1 SV=2	FBL	33.8		13	6	48773.3	180969	3.71041		50	20	917702	3.12979e+06	3.41047
High	Master Protein	Q13151	Heterogeneous nuclear ribonucleoprotein A0 OS=Homo sapiens OX=9606 GN=HNRNPA0 PE=1 SV=1	HNRNPA0	30.8		13	6	82241	302621	3.67968		45	21	1.03062e+06	3.3952e+06	3.29433
High	Master Protein	Q06830	Peroxiredoxin-1 OS=Homo sapiens OX=9606 GN=PRDX1 PE=1 SV=1	PRDX1	22.1		53	24	894425	3.26226e+06	3.64733		48	29	1.88589e+06	8.35385e+06	4.42967
High	Master Protein	P84103	Serine/arginine-rich splicing factor 3 OS=Homo sapiens OX=9606 GN=SRSF3 PE=1 SV=1	SRSF3	19.3		18	2	66038.2	239211	3.62231		18	6	292912	1.33557e+06	4.55964
High	Master Protein	P68402	Platelet-activating factor acetylhydrolase IB subunit beta OS=Homo sapiens OX=9606 GN=PAFAH1B2 PE=1 SV=1	PAFAH1B2	25.6		4	2	7451.36	26715.4	3.58531		12	2	46300.5	259885	5.61301
High	Master Protein	P61247	40S ribosomal protein S3a OS=Homo sapiens OX=9606 GN=RPS3A PE=1 SV=2	RPS3A	29.9		27	10	118331	422942	3.57422		37	25	1.01597e+06	5.02301e+06	4.94405
High	Master Protein	P52292	Importin subunit alpha-1 OS=Homo sapiens OX=9606 GN=KPNA2 PE=1 SV=1	KPNA2	57.8		9	3	11283	40218.4	3.5645		7	3	16519	271649	16.4446
High	Master Protein	P62701	40S ribosomal protein S4, X isoform OS=Homo sapiens OX=9606 GN=RPS4X PE=1 SV=2	RPS4X	29.6		38	15	323136	1.14899e+06	3.55576		40	35	1.22443e+06	5.76317e+06	4.70681
High	Master Protein	D6REX3	Protein transport protein Sec31A OS=Homo sapiens OX=9606 GN=SEC31A PE=1 SV=1	SEC31A	136.1		4	3	12237.6	43256.4	3.53471		7	10	60842.1	388463	6.38478
High	Master Protein	P00966	Argininosuccinate synthase OS=Homo sapiens OX=9606 GN=ASS1 PE=1 SV=2	ASS1	46.5		49	29	915765	3.21756e+06	3.51352		59	37	1.50934e+06	1.6903e+07	11.1989
High	Master Protein	F5H2F4	C-1-tetrahydrofolate synthase, cytoplasmic OS=Homo sapiens OX=9606 GN=MTHFD1 PE=1 SV=1	MTHFD1	110.5		5	5	38472.9	134880	3.50585		7	9	69994.5	772507	11.0367
High	Master Protein	P51991	Heterogeneous nuclear ribonucleoprotein A3 OS=Homo sapiens OX=9606 GN=HNRNPA3 PE=1 SV=2	HNRNPA3	39.6		21	10	152066	531093	3.49251		37	20	576416	4.35372e+06	7.55307
High	Master Protein	P06703	Protein S100-A6 OS=Homo sapiens OX=9606 GN=S100A6 PE=1 SV=1	S100A6	10.2		64	11	574504	2.00219e+06	3.48507		63	11	668292	7.22666e+06	10.8136
High	Master Protein	P14618	Pyruvate kinase PKM OS=Homo sapiens OX=9606 GN=PKM PE=1 SV=4	PKM	57.9		66	91	5.80592e+06	1.99819e+07	3.44164		72	94	5.70178e+06	4.94789e+07	8.67779
High	Master Protein	P17812	CTP synthase 1 OS=Homo sapiens OX=9606 GN=CTPS1 PE=1 SV=2	CTPS1	66.6		5	3	21085.4	70093.6	3.32427		7	5		170718	#VALUE!
High	Master Protein	P09211	Glutathione S-transferase P OS=Homo sapiens OX=9606 GN=GSTP1 PE=1 SV=2	GSTP1	23.3		26	6	93291.4	308778	3.30983		34	8	152858	1.04554e+06	6.83991
High	Master Protein	Q13838	Spliceosome RNA helicase DDX39B OS=Homo sapiens OX=9606 GN=DDX39B PE=1 SV=1	DDX39B	49		19	11	196984	649918	3.29934		25	19	681444	3.25387e+06	4.77497
High	Master Protein	Q9UKM9	RNA-binding protein Raly OS=Homo sapiens OX=9606 GN=RALY PE=1 SV=1	RALY	32.4		23	10	172253	567067	3.29206		32	22	1.87276e+06	6.95208e+06	3.71221
High	Master Protein	J3QQ67	60S ribosomal protein L18 (Fragment) OS=Homo sapiens OX=9606 GN=RPL18 PE=1 SV=1	RPL18	21.8		14	5	65884.3	215780	3.27514		18	5	585146	2.11698e+06	3.61786
High	Master Protein	Q9P035	Very-long-chain (3R)-3-hydroxyacyl-CoA dehydratase 3 OS=Homo sapiens OX=9606 GN=HACD3 PE=1 SV=2	HACD3	43.1		6	2	13594.8	43489.1	3.19895		17	13	387882	1.71315e+06	4.41667
High	Master Protein	P07814	Bifunctional glutamate/proline--tRNA ligase OS=Homo sapiens OX=9606 GN=EPRS PE=1 SV=5	EPRS	170.5		2	2	18241.1	57702.3	3.16331		7	11	79029.5	785351	9.93744
High	Master Protein	P61026	Ras-related protein Rab-10 OS=Homo sapiens OX=9606 GN=RAB10 PE=1 SV=1	RAB10	22.5		6	2	9307.02	29272.3	3.14519		35	15	225605	1.53503e+06	6.80405
High	Master Protein	P31942	Heterogeneous nuclear ribonucleoprotein H3 OS=Homo sapiens OX=9606 GN=HNRNPH3 PE=1 SV=2	HNRNPH3	36.9		15	9	236380	727618	3.07818		23	16	819976	4.77992e+06	5.82934
High	Master Protein	A8MXP9	Matrin-3 OS=Homo sapiens OX=9606 GN=MATR3 PE=1 SV=1	MATR3	99.9		12	13	184807	568160	3.07434		25	43	2.22741e+06	8.42533e+06	3.78257
High	Master Protein	P60866	40S ribosomal protein S20 OS=Homo sapiens OX=9606 GN=RPS20 PE=1 SV=1	RPS20	13.4		23	8	165881	509859	3.07364		29	10	425017	2.47636e+06	5.82648
High	Master Protein	Q14204	Cytoplasmic dynein 1 heavy chain 1 OS=Homo sapiens OX=9606 GN=DYNC1H1 PE=1 SV=5	DYNC1H1	532.1		3	11	110896	340699	3.07223		15	96	939305	8.17196e+06	8.7
High	Master Protein	Q13263	Transcription intermediary factor 1-beta OS=Homo sapiens OX=9606 GN=TRIM28 PE=1 SV=5	TRIM28	88.5		12	12	71803.6	220479	3.07058		38	32	673840	3.49774e+06	5.19076
High	Master Protein	P30085	UMP-CMP kinase OS=Homo sapiens OX=9606 GN=CMPK1 PE=1 SV=3	CMPK1	22.2		10	2	15544.7	47601	3.06221		25	6	70303.2	284422	4.04564
High	Master Protein	P18077	60S ribosomal protein L35a OS=Homo sapiens OX=9606 GN=RPL35A PE=1 SV=2	RPL35A	12.5		15	2	79845.2	240945	3.01765		28	7	741164	3.12211e+06	4.21244
High	Master Protein	D6RER5	Septin-11 OS=Homo sapiens OX=9606 GN=SEPT11 PE=1 SV=1	2019-09-11	49.8		8	10	25132.8	75407.3	3.00035		7	7	70827.4	808761	11.4188
High	Master Protein	Q99832	T-complex protein 1 subunit eta OS=Homo sapiens OX=9606 GN=CCT7 PE=1 SV=2	CCT7	59.3		24	10	74359.6	222504	2.99227		20	15	114939	1.11909e+06	9.73639
High	Master Protein	P01008	Antithrombin-III OS=Homo sapiens OX=9606 GN=SERPINC1 PE=1 SV=1	SERPINC1	52.6		2	3	34022.7	100788	2.96238		6	7	215225	2.72437e+06	12.6582
High	Master Protein	P31949	Protein S100-A11 OS=Homo sapiens OX=9606 GN=S100A11 PE=1 SV=2	S100A11	11.7		32	5	75787.6	223091	2.94363		32	5	132687	828373	6.24304
High	Master Protein	P15559	NAD(P)H dehydrogenase [quinone] 1 OS=Homo sapiens OX=9606 GN=NQO1 PE=1 SV=1	NQO1	30.8		37	11	180841	525704	2.90699		18	9	250775	1.82817e+06	7.29007
High	Master Protein	Q03135	Caveolin-1 OS=Homo sapiens OX=9606 GN=CAV1 PE=1 SV=4	CAV1	20.5		13	3	67941	191599	2.82007		25	4	24635.3	299307	12.1495
High	Master Protein	P07384	Calpain-1 catalytic subunit OS=Homo sapiens OX=9606 GN=CAPN1 PE=1 SV=1	CAPN1	81.8		4	2	48071.1	134919	2.80666		8	10	588454	3.01546e+06	5.12437
High	Master Protein	O94875	Sorbin and SH3 domain-containing protein 2 OS=Homo sapiens OX=9606 GN=SORBS2 PE=1 SV=3	SORBS2	124		4	3	4.14664e+06	1.14598e+07	2.76363		3	2		210451	#VALUE!
High	Master Protein	P62277	40S ribosomal protein S13 OS=Homo sapiens OX=9606 GN=RPS13 PE=1 SV=2	RPS13	17.2		25	7	113397	311412	2.74622		31	10	207472	706690	3.4062
High	Master Protein	Q9NRW3	DNA dC->dU-editing enzyme APOBEC-3C OS=Homo sapiens OX=9606 GN=APOBEC3C PE=1 SV=2	APOBEC3C	22.8		13	2	32328.9	88689.7	2.74336		20	6	91424	1.17178e+06	12.817
High	Master Protein	P12081	Histidine--tRNA ligase, cytoplasmic OS=Homo sapiens OX=9606 GN=HARS PE=1 SV=2	HARS	57.4		6	4	39542.2	108044	2.73237		9	7	132449	418840	3.16228
High	Master Protein	P31689	DnaJ homolog subfamily A member 1 OS=Homo sapiens OX=9606 GN=DNAJA1 PE=1 SV=2	DNAJA1	44.8		3	2	3558.61	9619.45	2.70315		35	17	137316	1.49822e+06	10.9108
High	Master Protein	P62888	60S ribosomal protein L30 OS=Homo sapiens OX=9606 GN=RPL30 PE=1 SV=2	RPL30	12.8		31	5	94938.5	256313	2.69978		21	3	60269.9	285350	4.73454
High	Master Protein	Q9UHD8	Septin-9 OS=Homo sapiens OX=9606 GN=SEPT9 PE=1 SV=2	2019-09-09	65.4		19	14	361244	973703	2.69542		27	16	26031	2.2782e+06	87.5187
High	Master Protein	P22102	Trifunctional purine biosynthetic protein adenosine-3 OS=Homo sapiens OX=9606 GN=GART PE=1 SV=1	GART	107.7		4	3	38488.1	102537	2.66412		12	9		626658	#VALUE!
High	Master Protein	P56537	Eukaryotic translation initiation factor 6 OS=Homo sapiens OX=9606 GN=EIF6 PE=1 SV=1	EIF6	26.6		23	4	10053.3	26521.6	2.63809		39	7	16562.6	829524	50.0842
High	Master Protein	P61224	Ras-related protein Rap-1b OS=Homo sapiens OX=9606 GN=RAP1B PE=1 SV=1	RAP1B	20.8		21	6	112584	295124	2.62136		36	12	275207	2.14964e+06	7.81101
High	Master Protein	Q8N163	Cell cycle and apoptosis regulator protein 2 OS=Homo sapiens OX=9606 GN=CCAR2 PE=1 SV=2	CCAR2	102.8		2	2	14359.9	37570.6	2.61637		13	8	32589.5	307449	9.434
High	Master Protein	O60506	Heterogeneous nuclear ribonucleoprotein Q OS=Homo sapiens OX=9606 GN=SYNCRIP PE=1 SV=2	SYNCRIP	69.6		7	6	140472	366675	2.61031		17	16	222294	1.30294e+06	5.86137
High	Master Protein	P08670	Vimentin OS=Homo sapiens OX=9606 GN=VIM PE=1 SV=4	VIM	53.6		86	277	6.68862e+07	1.74271e+08	2.60549		74	105	4.8952e+06	1.22651e+08	25.0553
High	Master Protein	P50991	T-complex protein 1 subunit delta OS=Homo sapiens OX=9606 GN=CCT4 PE=1 SV=4	CCT4	57.9		13	7	125486	322513	2.57012		12	10	72157.7	956043	13.2494
High	Master Protein	P60953	Cell division control protein 42 homolog OS=Homo sapiens OX=9606 GN=CDC42 PE=1 SV=2	CDC42	21.2		15	4	33041.8	83189	2.51769		31	10	40111.4	650877	16.2267
