# Supplementary material for: Screens in aging-relevant human ALS-motor neurons identify MAP4Ks as therapeutic targets for the disease
Source: Cell Death Dis. 2024 Jan 4;15(1):4. doi: 10.1038/s41419-023-06395-7 (PMC10766628; doi:10.1038/s41419-023-06395-7)
Supplement: Supplementary file 7 — Table S6 [file 41419_2023_6395_MOESM7_ESM.xlsx]

## Sheet: Sheet1
Table S6. Primer sequences
Name in Figures	Gene Name	Forward Primer Sequence	Reverse Primer Sequence
sgLacZ	LacZ	caccgTGCGAATACGCCCACGCGAT	aaacATCGCGTGGGCGTATTCGCAc
sgGFP	GFP	caccgGAAGTTCGAGGGCGACACCC	aaacGGGTGTCGCCCTCGAACTTCc
sgHGK-1	HGK	caccgCAGGACATGATGACCAACTC	aaacGAGTTGGTCATCATGTCCTGc
sgHGK-2	HGK	caccgGGGCGGAGAAATACGTTCAT	aaacATGAACGTATTTCTCCGCCCc
sgMINK1-1	MINK1	caccgCGGACAGGTCGATGTCGTCC	aaacGGACGACATCGACCTGTCCGc
sgMINK1-2	MINK1	caccgAGGGTCGGCATGTCAAGACG	aaacCGTCTTGACATGCCGACCCTc
sgTNIK-1	TNIK	caccgCGACTCCCCGGCTCGAAGCC	aaacGGCTTCGAGCCGGGGAGTCGc
sgTNIK-2	TNIK	caccgTTCATCCAGGCTTCGAGCCG	aaacCGGCTCGAAGCCTGGATGAAc
HGKmt	HGK	gttggcagccatcaGagttatggatgtcactgagg	cctcagtgacatccataactCtgatggctgccaac
MINKmt	MINK1	gctggctgccatcaGggtcatggatgtcacggagg	cctccgtgacatccatgaccCtgatggcagccagc
TNIKmt	TNIK	CAGCTTGCAGCCATCAGGGTTATGGATGTCACA	TGTGACATCCATAACCCTGATGGCTGCAAGCTG
Domains
1-320	MINK1	tacgctagcggcgacccagc	ataactcgagTTAttctgtctcctctttctcacc
1-959	MINK1	tacgctagcggcgacccagc	agatctcgagTCAgccctctccacccactagg
296-1312	MINK1	ctagctagccggcaggtccgcatccag	agatctcgagTCAccagttcatgatgcagttacg
296-959	MINK1	ctagctagccggcaggtccgcatccag	agatctcgagTCAgccctctccacccactagg
866-1312	MINK1	ctagctagcatggtggtccagcgcacccctg	agatctcgagTCAccagttcatgatgcagttacg
960-1312	MINK1	ctagctagcact cggctcgaccagctgcag	agatctcgagTCAccagttcatgatgcagttacg
994-1312	MINK1	ctagctagctac aagaagcgattcaactcc	agatctcgagTCAccagttcatgatgcagttacg
960-1292	MINK1	ctagctagcact cggctcgaccagctgcag	agatctcgagTCAgcggactgaggcaaaaaacacc
shRNA
Luci.1309		TGCTGTTGACAGTGAGCGCAGGAATTATAATGCTTATCTATAGTGAAGCCACAGATGTATAGATAAGCATTATAATTCCTATGCCTACTGCCTCGGA
MAP4K4.2655	HGK	TGCTGTTGACAGTGAGCGCACCGAAGACGATTTCAACAAATAGTGAAGCCACAGATGTATTTGTTGAAATCGTCTTCGGTTTGCCTACTGCCTCGGA
MINK1.3354	MINK1	TGCTGTTGACAGTGAGCGCCCGGAACAAGATTCTGCACAATAGTGAAGCCACAGATGTATTGTGCAGAATCTTGTTCCGGATGCCTACTGCCTCGGA
TNIK.3682	TNIK	TGCTGTTGACAGTGAGCGAAAGGTCAAAGATTAAAGGTTATAGTGAAGCCACAGATGTATAACCTTTAATCTTTGACCTTCTGCCTACTGCCTCGGA
TUBA4A.720	TUBA4A	TGCTGTTGACAGTGAGCGACCCAACCTACACCAACCTCAATAGTGAAGCCACAGATGTATTGAGGTTGGTGTAGGTTGGGCTGCCTACTGCCTCGGA
TUBA4A.529	TUBA4A	TGCTGTTGACAGTGAGCGATCTGTTGACTATGGCAAGAAATAGTGAAGCCACAGATGTATTTCTTGCCATAGTCAACAGAGTGCCTACTGCCTCGGA
HDAC6.2630	HDAC6	TGCTGTTGACAGTGAGCGACAGTTCTAAGTTGGTCACCAATAGTGAAGCCACAGATGTATTGGTGACCAACTTAGAACTGGTGCCTACTGCCTCGGA
HDAC6.173	HDAC6	TGCTGTTGACAGTGAGCGACAGTGTCACTTCGAAGCGAAATAGTGAAGCCACAGATGTATTTCGCTTCGAAGTGACACTGGTGCCTACTGCCTCGGA
qRT-PCR
	GAPDH	CGGGATTGTCTGCCCTAATTAT	GCACGGAAGGTCACGATGT
	HGK	GGAACACACTCAAAGAAGACTGG	GTGCCTATGAACGTATTTCTCCG
	MINK1	GACGGAACACTTTCATTGGGA	GGCTGTGATTCCTAGAGACCA
	TNIK	TAAGGGTCGTCATGTCAAAACG	CCATGCCTGGTGGGTTCTTT
	TUBA4A	CGGCTCTCTGTTGACTATGGC	GGCGCTCGATGTCTAGGTT
	HDAC6	GAGGGAGAACTCCGTGTCCTA	AATAGCCATCCATAAGACTGTGC
