# Supplementary material for: Screens in aging-relevant human ALS-motor neurons identify MAP4Ks as therapeutic targets for the disease
Source: Cell Death Dis. 2024 Jan 4;15(1):4. doi: 10.1038/s41419-023-06395-7 (PMC10766628; doi:10.1038/s41419-023-06395-7)
Supplement: Supplementary file 8 — Table S7 [file 41419_2023_6395_MOESM8_ESM.xlsx]

## Sheet: Sheet1
Table S7. Antibodies used in this work
Antibodies	Source	Identifier	ICC	WB	IHC
Mouse anti-TUJ1	Covance	MMS435P	1:2,000	1:10,000
Rabbit anti-TUJ1	Covance	PRB-435P	1:2,000	1:10,000
Goat anti-CHAT	Chemicon	AB144P	1:200		1:200
Rabbit anti-Synapsin 1	Cell Signaling	5297S	1:500
Mouse anti-MHC	Sigma	M4276	1:1,000
Mouse anti-HA	Biolegend	16B12, MMS-101R-1000		1:10,000
Chicken anti-HA	AVES	AB_2313511	1:100
Rabbit anti-HGK	ProteinTech	#55247-1-AP		1:10,000
Rabbit anti-MINK	GeneTEX	GTX108816	1:500	1:10,000
Rabbit anti-TNIK	Bethyl	A302-696A-T		1:10,000
Rabbit anti-GAPDH	Abcam	ab9485		1:20,000
Mouse anti-β-actin	Sigma	A5441		1:10,000
Rabbit anti-RANGAP1	Proteintech	11102-1-AP	1:2,000	1:10,000
Mouse anti-RANGAP1	Santa Cruz	sc-28322	1:1,500	1:10,000	1:200
Mouse anti-RAN	BD Transduction Laboratories	610340	1:500	1:20,000
Rabbit anti-RAN	Proteintech	10469-1-AP	1:2,000	1:10,000
Goat anti-FUS	Bethyl	A303-839A	1:1,000
Mouse anti-GFAP	Sigma	G3893			1:1,000
Rabbit anti-IBA1	Wako	019-19741			1:500
Rabbit anti-TDP-43	Proteintech	10782-2-AP	1:2,000		1:1,000
Rabbit anti-GFP	Invitrogen	A11122	1:1,000
Chicken anti-GFP	Aves	879484	1:1,000
Rabbit anti-RFP	Clontech	632496	1:1,000
Mouse anti-Acetylated TUBA4A	Sigma	T6793	1:1,000	1:5,000
Mouse anti-TUBA4A	Sigma	T6199	1:2,000	1:20,000
Rabbit anti-TUBA4A	Abcepta (Abgent)	AP13535b-ev		1:20,000
Rabbit anti-pSer	EMD millipore	AB1603		1:2,000
Rabbit anti-pThr	Abcam	ab9337		1:2,000
Rabbit anti-FLAG	Proteintech	20543-1-AP	1:1,000	1:20,000
Mouse anti-FLAG	Sigma	F3165		1:10,000
Note: ICC dilution buffer, 3% BSA, 0.2% Triton X-100 in 1x PBS, pH8.0; WB dilution buffer, 5% BSA, 0.1% Tween 20 in 1x PBS, pH8.0
