# Supplementary material for: Screens in aging-relevant human ALS-motor neurons identify MAP4Ks as therapeutic targets for the disease
Source: Cell Death Dis. 2024 Jan 4;15(1):4. doi: 10.1038/s41419-023-06395-7 (PMC10766628; doi:10.1038/s41419-023-06395-7)
Supplement: Supplementary file 9 — Table S8 [file 41419_2023_6395_MOESM9_ESM.xlsx]

## Sheet: Q-PCR original data
Figure 6A-shTUBA4A
shCtrl	shTUBA4A
0.86061	0.325323
1.106	0.299289
1.05033	0.325105
Figure 6G-shDHAC6
shCtrl	shHDAC6
1.04041	0.267461
0.921579	0.229203
1.04373	0.201897
Figure S4A-shMAP4Ks
shCtrl	shHGK
1.00684	0.087664
1.00941	0.065953
0.984112	0.065867
shCtrl	shMINK1
0.899205	0.082347
1.13675	0.09372
0.978724	0.103392
shCtrl	shTNIK
0.540402	0.165527
1.28873	0.160764
1.43451	0.20806
